# Supplementary material for: DNA Barcoding the Canadian Arctic Flora: Core Plastid Barcodes (rbcL + matK) for 490 Vascular Plant Species
Source: PLoS One. 2013 Oct 22;8(10):e77982. doi: 10.1371/journal.pone.0077982 (PMC3865322; doi:10.1371/journal.pone.0077982)
Supplement: Data Set S1 — Voucher specimen information, including the scientific names of taxa sampled, locality information, collection dates, collectors and collection numbers, herbarium accession numbers, and GenBank accession numbers. (XLSX) [file pone.0077982.s001.xlsx]

## Sheet: Vouchers
Family	Species	BOLD Sample ID	BOLD Process ID	Herbarium Voucher Accession Number	Collectors	Collection Date	Country	State/Province	Region	Sector	Exact Site	Latitude	Longitude	Elevation (m)	rbcLa Sequence Length	matK Sequence Length	rbcLa GenBank Accession Number	matK GenBank Accession Number	trnH-psbA GenBank Accession Number	atpF-atpH GenBank Accession Number	psbK-psbI GenBank Accession Number
Amaranthaceae	Chenopodium album L.	Ohenoja_17_CAN	FCA1627-11	CAN588075	Ohenoja, Esteri	16-Aug-1971	Canada	Nunavut	Rankin Inlet		N.W.T. District of Keewatin. Rankin Inlet. Kudlulik Peninsula. In and around the site of the former Keewatin Rehabilitation Centre at Itivia.	62.8	-92.083			761[0n]		KC474467
Amaranthaceae	Suaeda calceoliformis (Hook.) Moq.	Gillespie_10243_CAN	FCA2930-11	CAN598331	Gillespie, L.J.; Saarela, J.M.; Doubt, J.; Bull, R.D.; Sokoloff, P.C.	25-Jul-2010	Canada	Northwest Territories	Victoria Island	Minto Inlet	Head of Minto Inlet, end of eastern most inlet (N arm), coastal saline flat	71.535	-115.184	5	553[0n]	780[0n]	KC484183	KC475960
Amaranthaceae	Suaeda maritima (L.) Dumort.	Ovenden_2241A_CAN	FCA1628-11	CAN527829	Ovenden, L.	08-Oct-1985	Canada	Northwest Territories	Tuktoyaktuk		Illisarvik. 60 km west of Tuktoyaktuk. Near stake 50W-50S.	69.4833	-134.583			764[0n]		KC475961
Amaranthaceae	Suaeda maritima (L.) Dumort.	Gillespie_et_al_7570	FCA056-09	CAN592376	Gillespie, L.J.; Saarela, J.M.; Consaul, L.L.; Bull, R.D.	05-Jul-2008	Canada	Nunavut	Victoria Island	Oterkvik Point	Oterkvik Point vicinity. Region SW of camp: ca. 8 km north of Coronation Gulf coast, 11 km north of point.	68.656	-112.758	30	552[0n]	780[0n]	KC484184	KC475962
Amaranthaceae	Suaeda maritima (L.) Dumort.	Gillespie_8616	FCA650-10	CAN595042	Gillespie, L.J.; Saarela, J.M.; Consaul, L.L.; Bull, R.D.	29-Jun-2009	Canada	Northwest Territories	Mainland Northwest Territories	Paulatuk	Paulatuk.	69.4944	-124.117		552[0n]	780[0n]	KC484185	KC475963
Apiaceae	Bupleurum americanum J.M. Coult. & Rose	Elven_2158-9_CAN	FCA1557-11	CAN583812	Elven, R.	08-Mar-1999	Canada	Yukon	Buckland Hills		Ivvavik National Park, NW part.	69.4167	-139.633		552[0n]	768[0n]	KC482149	KC474224
Apiaceae	Bupleurum americanum J.M. Coult. & Rose	Consaul_848_CAN	FCA1554-11	CAN550704	Consaul, L.L.; Aiken, S.G.	07-Apr-1990	Canada	Yukon			Craig Creek Rock outcrop 2 km south of camp (camp 300-400 m above sea level in unnamed valley of Craig Creek).	69.4667	-140.983		552[0n]	692[0n]	KC482150	KC474225
Apiaceae	Bupleurum americanum J.M. Coult. & Rose	Aiken_88-262_CAN	FCA1553-11	CAN534149	Aiken, S.G.	13-Jul-1988	Canada	Yukon			Buckland Hills Site 28. Argellite outcrops K, Al, silicate clay minerals and quartz.	69.4	-139.583	180	552[0n]	765[0n]	KC482151	KC474226
Apiaceae	Bupleurum americanum J.M. Coult. & Rose	Consaul_991A_CAN	FCA1556-11	CAN550866	Consaul, L.L.; Aiken, S.G.	10-Jul-1990	Canada	Yukon			Malcolm River Unnamed ridge beside the Malcolm River.	69.3333	-140.367		552[0n]	768[0n]	KC482152	KC474227
Apiaceae	Bupleurum arcticum (Regel) Krasnob.	Aiken_88-044_CAN	FCA1555-11	CAN533938	Aiken, S.G.	07-Jun-1988	Canada	Yukon			British Mountains. Cambrian slates, rich in clay, minerals, and aluminum acidic.	69.2167	-139.5	830	552[0n]	768[0n]	KC482153	KC474228
Araceae	Calla palustris L.	Saarela_1509_CAN	FCA2569-11	CAN599282	Saarela, J.M.; Bull, R.D.; Sokoloff, P.C.	28-Jul-2010	Canada	Northwest Territories	Mainland Northwest Territories	Yellowknife	~4 km along dirt road to Vee Lake (turnoff to unnamed dirt road 45 km N of jct of Hwy #4 and #5 just past Giant Mine), N of Trapper Lake	62.533	-114.356	197	552[0n]	779[0n]	KC482183	KC474257
Asteraceae	Achillea millefolium L. subsp. borealis (Bong.) Breitung	Mallory_sn_CAN585776	FCA2138-11	CAN585776	Mallory, C.	23-Sep-2003	Canada	Nunavut	Baffin Island	Iqaluit	Growing between Bethen High School and the Brown Building.	63.733	-68.467		552[0n]	772[0n]	KC481879	KC473954
Asteraceae	Achillea millefolium L. subsp. borealis (Bong.) Breitung	Bennett_08-341_CAN	FCA2279-11	CAN590219	Bennett, B.A.; Wolfe, S.	22-Jul-2008	Canada	Yukon		Ivvavik National Park	Middle Malcolm River, ridge crest.	69.306	-140.492	773	552[0n]	783[0n]	KC481880	KC473955
Asteraceae	Achillea millefolium L. subsp. borealis (Bong.) Breitung	Saarela_1555_CAN	FCA2615-11	CAN598350	Saarela, J.M.; Bull, R.D.; Sokoloff, P.C.	28-Jul-2010	Canada	Northwest Territories	Mainland Northwest Territories	Yellowknife	~4 km along dirt road to Vee Lake (turnoff to unnamed dirt road 45 km N of jct of Hwy #4 and #5 just past Giant Mine), N of Trapper Lake	62.533	-114.356	197	552[0n]	783[0n]	KC481881	KC473956
Asteraceae	Achillea millefolium L. subsp. borealis (Bong.) Breitung	Salokangas_16_CAN	FCA2368-11	CAN586802	Salokangas, R.	04-Jul-2003	Canada	Northwest Territories		Mainland Northwest Territoires	Tuktoyaktuk	69.45	-133.033		552[0n]	783[0n]	KC481882	KC473957
Asteraceae	Achillea millefolium L. subsp. borealis (Bong.) Breitung	Harris_3660_CAN	FCA2139-11	CAN587053	Harris, J.G.; Taylor, D.L.	24-Jul-2004	Canada	Northwest Territories	Cape Bathurst Peninsula		9 km SSW of Cape Bathurst along shores of the Arctic Ocean.	70.497	-128.149		552[0n]	779[0n]	KC481883	KC473958
Asteraceae	Achillea millefolium L. subsp. borealis (Bong.) Breitung	Burt_s.n._CAN593329	FCA262-09	CAN593329	Burt, P.	27-Jul-2008	Canada	Nunavut	Kitikmeot Region	Bathurst Inlet	South Quadjuk Island, sandstone heads area.	66.861	-107.91	34	552[0n]	771[0n]	KC481884	KC473959
Asteraceae	Antennaria alpina (L.) Gaertn. subsp. canescens (Lange) Chmiel.	Gillespie_8861A	FCA781-10	CAN595716	Gillespie, L.J.; Saarela, J.M.; Consaul, L.L.; Bull, R.D.; Boxwell, J.; Hunter, C.	07-Jul-2009	Canada	Northwest Territories	Mainland Northwest Territories	Tuktut Nogait National Park	East bank of Hornaday River.	68.242	-121.85	400	552[0n]	764[0n]	KC481938	KC474012
Asteraceae	Antennaria alpina (L.) Gaertn. subsp. canescens (Lange) Chmiel.	Brunton_10542_CAN	FCA3000-11	CAN565156	Brunton, D.F.; McIntosh, K.L.	26-Jul-1991	Canada	Nunavut		West Hudson Bay	Meliadine River Park	62.867	-92.133		552[0n]		KC481939
Asteraceae	Antennaria alpina (L.) Gaertn. subsp. canescens (Lange) Chmiel.	Gillespie_6763_CAN	FCA2990-11	CAN583020	Gillespie, L.J., Consaul, L.L.; Soreng, R.J.	16-Aug-1999	Canada	Nunavut		Baffin Island	Iqaluit	62.833	-67.35	50	552[0n]	783[0n]	KC481940	KC474013
Asteraceae	Antennaria alpina (L.) Gaertn. subsp. canescens (Lange) Chmiel.	Brunton_9851_CAN	FCA2140-11	CAN549940	Brunton, D.F.; McIntosh, K.L.	26-Jul-1990	Canada	Nunavut	Baffin Island	Sylvia Grinnell River	Rivershore by waterfall along Sylvia Grinnell River, 1.5 km west of airfield.	63.733	-68.567		552[0n]	779[0n]	KC481941	KC474014
Asteraceae	Antennaria densifolia A.E. Porsild	Bennett_05-0314_CAN	FCA2997-11	CAN589364	Bennett, B.A.; Seccombe-Hett, P., Ryder, J., Thompson, S.; Mahoney, D.	11-Jul-2005	Canada	Yukon		Bonnet Plum Draingage	Pinguicula Lake	64.692	-133.436	1211.9	552[0n]		KC481942
Asteraceae	Antennaria friesiana (Trautv.) E. Ekman subsp. friesiana	Gillespie_7220_CAN	FCA2142-11	CAN586250	Gillespie, L.J.; Bickerton, H.; Consaul, L.L.	24-Jul-2003	Canada	Northwest Territories	Banks Island	Nelson Head	Southernmost tip of Banks Island.	71.094	-122.779	280	552[0n]	779[0n]	KC481943	KC474015
Asteraceae	Antennaria friesiana (Trautv.) E. Ekman subsp. friesiana	Iles_02-044_CAN	FCA2143-11	CAN585780	Aiken, S.G.; Iles, R.	02-Jul-2002	Canada	Nunavut	Baffin Island	Soper River	Joy Mountain.	63.267	-69.667		505[0n]	777[0n]	KC481944	KC474016
Asteraceae	Antennaria friesiana (Trautv.) E. Ekman subsp. friesiana	Gillespie_et_al_7891	FCA122-09	CAN592258	Gillespie, L.J.; Saarela, J.M.; Consaul, L.L.; Bull, R.D.	13-Jul-2008	Canada	Nunavut	Victoria Island	Johansen Bay	Johansen Bay, 18 km east-northeast of main coastal airstrip. Nakoyoktok River at outflow of large unnamed lake.	68.719	-110.783	25	552[0n]	783[0n]	KC481945	KC474017
Asteraceae	Antennaria friesiana (Trautv.) E. Ekman subsp. friesiana	Gillespie_9684_CAN	FCA2700-11	CAN598866	Gillespie, L.J.; Saarela, J.M.; Doubt, J.; Bull, R.D.; Sokoloff, P.C.	11-Jul-2010	Canada	Northwest Territories	Victoria Island	Boot Inlet	NW side of small round lake (~1 km diameter: ca. 4 km N of Boot Inlet on N side of Minto Inlet)	71.608	-117.48	80	552[0n]	783[0n]	KC481946	KC474018
Asteraceae	Antennaria friesiana (Trautv.) E. Ekman subsp. friesiana	Bennett_08-272_CAN	FCA2999-11	CAN590216	Bennett, B.A.; Wolfe, S.	20-Jul-2008	Canada	Yukon		Ivvavik National Park	Stokes Point	69.33	-138.733	34	552[0n]	783[0n]	KC481947	KC474019
Asteraceae	Antennaria friesiana (Trautv.) E. Ekman subsp. friesiana	Brunton_10644_CAN	FCA2995-11	CAN565153	Brunton, D.F.; McIntosh, K.L.	28-Jul-1990	Canada	Nunavut		West Hudson Bay	Meliadine River Park	62.933	-92.217		552[0n]	783[0n]	KC481948	KC474020
Asteraceae	Antennaria friesiana (Trautv.) E. Ekman subsp. friesiana	Edlund_258_CAN	FCA2992-11	CAN496733	Edlund, S.A.	16-Jul-1984	Canada	Northwest Territories		Melville Island	Blue Hills	75.333	-115.433		552[0n]		KC481949
Asteraceae	Antennaria media Greene subsp. compacta (Malte) Chmiel.	Gillespie_9732_CAN	FCA2730-11	CAN598509	Gillespie, L.J.; Saarela, J.M.; Doubt, J.; Bull, R.D.; Sokoloff, P.C.	13-Jul-2010	Canada	Northwest Territories	Victoria Island	Minto Inlet	Plateau E of Fish lake on lower Kuujjua River, 17 km SE of Minto Inlet, Approx. 4 km E of Uluhaktok Fishing Camp	71.277	-116.516	113		783[0n]		KC474021
Asteraceae	Antennaria media Greene subsp. compacta (Malte) Chmiel.	Gillespie_8774	FCA737-10	CAN595714	Gillespie, L.J.; Saarela, J.M.; Consaul, L.L.; Bull, R.D.; Boxwell, J.; Hunter, C.	04-Jul-2009	Canada	Northwest Territories	Mainland Northwest Territories	Tuktut Nogait National Park	Flood plain beside creek flowing into Hornaday River.	68.058	-121.639	425	552[0n]	647[0n]	KC481950	KC474022
Asteraceae	Antennaria media Greene subsp. compacta (Malte) Chmiel.	Gillespie_8597	FCA640-10	CAN595710	Gillespie, L.J.; Saarela, J.M.; Consaul, L.L.; Bull, R.D.	28-Jun-2009	Canada	Northwest Territories	Mainland Northwest Territories	Paulatuk	Paulatuk, along road heading east of hamlet.	69.422	-124.114	3	552[0n]	783[0n]	KC481951	KC474023
Asteraceae	Antennaria media Greene subsp. compacta (Malte) Chmiel.	Gillespie_9622_CAN	FCA2683-11	CAN598578	Gillespie, L.J.; Saarela, J.M.; Doubt, J.; Bull, R.D.; Sokoloff, P.C.	10-Jul-2010	Canada	Northwest Territories	Victoria Island	Boot Inlet	1.5 km N of NE corner of Boot Inlet	71.599	-117.482	20	552[0n]	780[0n]	KC481952	KC474024
Asteraceae	Antennaria media Greene subsp. compacta (Malte) Chmiel.	Edlund_98_CAN	FCA2993-11	CAN528185	Edlund, S.A.	17-Jul-1987	Canada	Nunavut		Victoria Island	Burns Lake	69.983	-110		552[0n]	783[0n]	KC481953	KC474025
Asteraceae	Antennaria media Greene subsp. compacta (Malte) Chmiel.	Gillespie_et_al_7736	FCA099-09	CAN592262	Gillespie, L.J.; Saarela, J.M.; Consaul, L.L.; Bull, R.D.	08-Jul-2008	Canada	Nunavut	Victoria Island	Oterkvik Point	Vicinity of river flowing into Clauston Bay, 3-4 km from river mouth.	69.142	-113.458	15	552[0n]	783[0n]	KC481954	KC474026
Asteraceae	Antennaria media Greene subsp. compacta (Malte) Chmiel.	Aiken_04-054a_CAN	FCA2145-11	CAN586523	Aiken, S.G.; LeBlanc, M.	11-Jul-2004	Canada	Nunavut	Baffin Island	Ogac Lake	Ney Harbour. Inner basin, south facing slope approaching Stickleback Lake.	62.856	-67.35		552[0n]	764[0n]	KC481955	KC474027
Asteraceae	Antennaria microphylla Rydb.	Brunton_10542b_CAN	FCA3001-11	CAN565155	Brunton, D.F.; McIntosh, K.L.	26-Jul-1991	Canada	Nunavut		West Hudson Bay	Meliadine River Park	62.867	-92.133		552[0n]		KC481956
Asteraceae	Antennaria monocephala DC. subsp. angustata (Greene) Hultén	Illes_02-057_CAN	FCA2147-11	CAN585782	Aiken, S.G.; Iles, R.	10-Jul-2002	Canada	Nunavut	Baffin Island	Soper River	Lapis site.	62.95	-69.797			780[3n]		KC474028
Asteraceae	Antennaria monocephala DC. subsp. angustata (Greene) Hultén	Gillespie_6764_CAN	FCA2146-11	CAN585118	Gillespie, L.J.; Consaul, L.L.; Soreng, R.J.	16-Aug-1999	Canada	Nunavut	Baffin Island	Ogac Lake	S shore of Frobisher Bay	62.834	-67.357	100	552[0n]	768[0n]	KC481957	KC474029
Asteraceae	Antennaria monocephala DC. subsp. angustata (Greene) Hultén	Brunton_9852_CAN	FCA2994-11	CAN549970	Brunton, D.F.; McIntosh, K.L.	25-Jul-1990	Canada	Nunavut		Baffin Island	Sylvia Grinnell Park	63.733	-68.567		552[0n]	777[0n]	KC481958	KC474030
Asteraceae	Arctanthemum arcticum (L.) Tzvelev subsp. polare (Hultén) Tzvelev	Brysting_01-120_CAN	FCA2133-11	CAN585989	Aiken, S.G.; Brysting, A.	09-Aug-2001	Canada	Northwest Territories	Tuktoyaktuk		Between the airstrip and the coast.	69.5	-133		546[0n]		KC481999
Asteraceae	Arctanthemum arcticum (L.) Tzvelev subsp. polare (Hultén) Tzvelev	Brunton_10599_CAN	FCA2263-11	CAN565172	Brunton, D.F.; McIntosh, K.L.	26-Jul-1991	Canada	Nunavut		West Hudson Bay	Rankin Inlet	62.8	-92.0833		552[0n]	783[0n]	KC482000	KC474070
Asteraceae	Arctanthemum arcticum (L.) Tzvelev subsp. polare (Hultén) Tzvelev	Aiken_88-326_CAN	FCA2264-11	CAN534215	Aiken, S.G.	15-Jul-1998	Canada	Northwest Territories		Tuktoyaktuk	PCSP Base	69.05	-133		552[0n]	783[0n]	KC482001	KC474071
Asteraceae	Arctanthemum arcticum (L.) Tzvelev subsp. polare (Hultén) Tzvelev	Consaul_3608_CAN	FCA2038-11	CAN599557	Consaul, L.L.; Tsujimoto, M.; Ip, M.; Charette, D.; Kattuck, E.; Ekidlak, C.	22-Jun-2010	Canada	Nunavut	Hudsons Bay	Belcher Islands	Sanikiluaq, east side of hamlet along coast.	56.594	-79.253	2	552[0n]	783[0n]	KC482002	KC474072
Asteraceae	Arnica angustifolia Vahl subsp. angustifolia	Aiken_02-015_CAN	FCA2135-11	CAN585783	Aiken, S.G.; Mallory, C.	03-Jul-2002	Canada	Nunavut	Baffin Island	Iqaluit	Tundra Valley. Rock cliff.	63.733	-68.467			783[0n]		KC474096
Asteraceae	Arnica angustifolia Vahl subsp. angustifolia	Gillespie_6967	FCA367-10	CAN585083	Gillespie, L.J.; Consaul, L.L.	04-Aug-2000	Canada	Northwest Territories	Melville Island		ca. 12 km SW of head of inlet at river delta	75.78	-112.51	85	552[0n]	783[0n]	KC482027	KC474097
Asteraceae	Arnica angustifolia Vahl subsp. angustifolia	Gillespie_8879	FCA787-10	CAN595327	Gillespie, L.J.; Saarela, J.M.; Consaul, L.L.; Bull, R.D.; Boxwell, J.; Hunter, C.	08-Jul-2009	Canada	Northwest Territories	Mainland Northwest Territories	Tuktut Nogait National Park	West side of Hornaday River, 0.5-1 km N of confluence of small tributary river with Hornaday.	68.308	-121.903	400		742[0n]		KC474098
Asteraceae	Arnica angustifolia Vahl subsp. angustifolia	Saarela_1553_CAN	FCA2613-11	CAN598349	Saarela, J.M.; Bull, R.D.; Sokoloff, P.C.	28-Jul-2010	Canada	Northwest Territories	Mainland Northwest Territories	Yellowknife	~4 km along dirt road to Vee Lake (turnoff to unnamed dirt road 45 km N of jct of Hwy #4 and #5 just past Giant Mine), N of Trapper Lake	62.533	-114.356	197	546[0n]	717[0n]	KC482028	KC474099
Asteraceae	Arnica angustifolia Vahl subsp. angustifolia	Hedderson_6235_CAN	FCA2253-11	CAN556109	Hedderson, T.A.	18-Jul-1988	Canada	Nunavut		Ellesmere Island	Borup Fiord	80.867	-81.9167	300		709[0n]		KC474100
Asteraceae	Arnica angustifolia Vahl subsp. angustifolia	Gillespie_7203	FCA565-10	CAN586131	Gillespie, L.J.; Bickerton, H.; Consaul, L.L.	24-Jul-2003	Canada	Northwest Territories	Banks Island		Nelson Head, southernmost tip of Banks Island	71.09	-122.77	280	552[0n]	659[0n]	KC482029	KC474101
Asteraceae	Arnica angustifolia Vahl subsp. angustifolia	Gillespie_9955_CAN	FCA2848-11	CAN599033	Gillespie, L.J.; Saarela, J.M.; Doubt, J.; Bull, R.D.; Sokoloff, P.C.	17-Jul-2010	Canada	Northwest Territories	Victoria Island	Minto Inlet	Base of northfacing cliffs 68 km ENE of Uluhkatok, south of Minto Inlet	71.06	-116.224	184	552[0n]	772[0n]	KC482030	KC474102
Asteraceae	Arnica angustifolia Vahl subsp. angustifolia	Burt_s.n._CAN593332	FCA265-09	CAN593332	Burt, P.	27-Jul-2008	Canada	Nunavut	Kitikmeot Region	Bathurst Inlet	South Quadjuk Island, sandstone heads area.	66.861	-107.91	34	551[1n]	773[0n]	KC482031	KC474103
Asteraceae	Arnica angustifolia Vahl subsp. angustifolia	Brunton_9763_CAN	FCA2370-11	CAN550006	Brunton, D.F.; McIntosh, K.L.	24-Jul-1990	Canada	Nunavut		Baffin Island	Iqaluit	63.733	-68.55		552[0n]	680[0n]	KC482032	KC474104
Asteraceae	Arnica angustifolia Vahl subsp. angustifolia	Edlund_82A_CAN	FCA2369-11	CAN533257	Edlund, S.A.; Roncato-Spencer, C.	02-Jul-1988	Canada	Nunavut		Ellesmere Island	Hot Weather Creek	79.95	-84.4333		552[0n]	683[0n]	KC482033	KC474105
Asteraceae	Arnica angustifolia Vahl subsp. angustifolia	Buck_sn_CAN582888	FCA2134-11	CAN582888	Buck, R.	30-Jul-1999	Canada	Northwest Territories	Banks Island	Aulavik National Park	Near Polar Bear cabin, across the creek from the cabin	74.117	-120.15		552[0n]	783[0n]	KC482034	KC474106
Asteraceae	Arnica frigida C.A. Mey. ex Iljin	Achuff_7511_CAN	FCA2963-11	CAN596854	Achuff, P.	31-Jul-2004	Canada	Northwest Territories		Tuktut Nogait National Park	Akluk Creek	69.2169	-122.957	300		691[0n]		KC474107
Asteraceae	Arnica frigida C.A. Mey. ex Iljin	Achuff_7504_CAN	FCA2962-11	CAN596853	Achuff, P.	30-Jul-2004	Canada	Northwest Territories		Tuktut Nogait National Park	La Ronciere Falls, Hornaday River canyon	69.1483	-122.883	305		758[0n]		KC474108
Asteraceae	Arnica frigida C.A. Mey. ex Iljin	Gillespie_8978	FCA826-10	CAN595386	Gillespie, L.J.; Saarela, J.M.; Consaul, L.L.; Bull, R.D.; Boxwell, J.; Hunter, C.	13-Jul-2009	Canada	Northwest Territories	Mainland Northwest Territories	Tuktut Nogait National Park	Near Red Rocks Rising hiking area, west side of Hornaday River.	68.678	-122.417	400	552[0n]		KC482035
Asteraceae	Arnica frigida C.A. Mey. ex Iljin	Gillespie_8564	FCA612-10	CAN595998	Gillespie, L.J.; Saarela, J.M.; Consaul, L.L.; Bull, R.D.	27-Jun-2009	Canada	Northwest Territories	Mainland Northwest Territories	Paulatuk	Paulatuk. Behind Northern Store/Hotel/Parks Canada building (Paulatuk Centre).	69.467	-124.211	4	552[0n]	768[0n]	KC482036	KC474109
Asteraceae	Arnica frigida C.A. Mey. ex Iljin	Achuff_7549_CAN	FCA2964-11	CAN596849	Achuff, P.	05-Aug-2004	Canada	Northwest Territories		Tuktut Nogait National Park	One-Island Lake	69.3064	-122.951	335		780[0n]		KC474110
Asteraceae	Artemisia borealis Pall. subsp. borealis	Aiken_02-043_CAN	FCA2356-11	CAN585975	Aiken, S.G.A.; Illes, R.	05-Jul-2002	Canada	Nunavut		Baffin Island	Soper River	63.267	-69.6333		552[0n]	783[0n]	KC482037	KC474111
Asteraceae	Artemisia borealis Pall. subsp. borealis	Aiken_86-318_CAN	FCA2262-11	CAN518185	Aiken, S.G., Campbell, C.; Robinson, E.	14-Aug-1986	Canada	Nunavut		Baffin Island	Iqaluit	63.767	-68.9833		552[0n]	783[0n]	KC482038	KC474112
Asteraceae	Artemisia borealis Pall. subsp. borealis	Gillespie_8675	FCA682-10	CAN595174	Gillespie, L.J.; Saarela, J.M.; Consaul, L.L.; Bull, R.D.	01-Jul-2009	Canada	Northwest Territories	Mainland Northwest Territories	Paulatuk	Paulatuk. Gravel parking lot around Parks Canada office and storage shed.	68.489	-124.211	4	552[0n]	764[0n]	KC482039	KC474113
Asteraceae	Artemisia borealis Pall. subsp. borealis	Saarela_1507_CAN	FCA2567-11	CAN598887	Saarela, J.M.; Bull, R.D.	06-Jul-2010	Canada	Northwest Territories	Victoria Island	Ulakhaktok	Vicinity of Holman Island Airport, Uluhaktok	70.758	-117.79	5	552[0n]	783[0n]	KC482040	KC474114
Asteraceae	Artemisia borealis Pall. subsp. borealis	Aiken_04-211_CAN	FCA2981-11	CAN586594	Aiken, S.G.; LeBlanc, M.	15-Jul-2004	Canada	Nunavut		Baffin Island	Ogac Lake	62.85	-67.033		552[0n]	783[0n]	KC482041	KC474115
Asteraceae	Artemisia borealis Pall. subsp. borealis	Brysting_01-050_CAN	FCA2980-11	CAN583952	Aiken, S.G.; Brysting, A.	27-Jul-2001	Canada	Nunavut		West Hudson Bay	Rankin Inlet	62.8	-92.1		552[0n]	783[0n]	KC482042	KC474116
Asteraceae	Artemisia borealis Pall. subsp. borealis	Gillespie_8781a	FCA743-10	CAN595250	Gillespie, L.J.; Saarela, J.M.; Consaul, L.L.; Bull, R.D.; Boxwell, J.; Hunter, C.	04-Jul-2009	Canada	Northwest Territories	Mainland Northwest Territories	Tuktut Nogait National Park	Flood plain beside creek flowing into Hornaday River.	68.083	-121.633	425	552[0n]	783[0n]	KC482043	KC474117
Asteraceae	Artemisia borealis Pall. subsp. richardsoniana (Besser) Korobkov	Gillespie_7177_CAN	FCA2137-11	CAN586302	Gillespie, L.J.; Bickerton, H.; Consaul, L.L.	22-Jul-2003	Canada	Northwest Territories	Banks Island	De Salis Bay	Flat plain along Sandhill River, 1.5-2km from mouth.	71.454	-121.868	4	552[0n]	779[0n]	KC482044	KC474118
Asteraceae	Artemisia borealis Pall. subsp. richardsoniana (Besser) Korobkov	Saarela_1442_CAN	FCA2502-11	CAN598886	Saarela, J.M.; Bull, R.D.	05-Jul-2010	Canada	Northwest Territories	Victoria Island	Ulakhaktok	Adjacent to Kings Bay, across water from `Old Holman`: N side of Uluhaktok	70.735	-117.761	6	552[0n]	783[0n]	KC482045	KC474119
Asteraceae	Artemisia borealis Pall. subsp. richardsoniana (Besser) Korobkov	Gillespie_8665	FCA676-10	CAN595129	Gillespie, L.J.; Saarela, J.M.; Consaul, L.L.; Bull, R.D.	30-Jun-2009	Canada	Northwest Territories	Mainland Northwest Territories	Paulatuk	2-3 km SE of Paulatuk (within sight of hamlet).	69.356	-124.167	35	552[0n]	783[0n]	KC482046	KC474120
Asteraceae	Artemisia borealis Pall. subsp. richardsoniana (Besser) Korobkov	Pokiak_39_CAN	FCA2371-11	CAN586809	Pokiak, M.	05-Aug-2003	Canada	Northwest Territories		Banks Island	10 km n of Sachs Harbour	72.03	-125.27	7.31529	552[0n]	783[0n]	KC482047	KC474121
Asteraceae	Artemisia borealis Pall. subsp. richardsoniana (Besser) Korobkov	Gillespie_et_al_7468	FCA016-09	CAN592267	Gillespie, L.J.; Saarela, J.M.; Consaul, L.L.; Bull, R.D.	03-Jul-2008	Canada	Nunavut	Victoria Island	Oterkvik Point	Camp 13 km north of Oterkvik Point, 10 km north of coast at Coronation Gulf: upper camp area.	68.739	-112.625	55	552[0n]	782[0n]	KC482048	KC474122
Asteraceae	Artemisia borealis Pall. subsp. richardsoniana (Besser) Korobkov	Gillespie_8729	FCA711-10	CAN595210	Gillespie, L.J.; Saarela, J.M.; Consaul, L.L.; Bull, R.D.; Boxwell, J.; Hunter, C.	03-Jul-2009	Canada	Northwest Territories	Mainland Northwest Territories	Tuktut Nogait National Park	Vicinity of large unnamed lake just N of Canoe Lake. In proposed extension area of Tuktut Nogait Park, 1-2 km S of current border.	68.064	-121.611	425	552[0n]	783[0n]	KC482049	KC474123
Asteraceae	Artemisia borealis Pall. subsp. richardsoniana (Besser) Korobkov	Elven_2567-9_CAN	FCA2136-11	CAN583882	Elven, R.	10-Aug-1999	Canada	Northwest Territories	Banks Island	Parker River	Parker River Valley, N side c. 7 km from sea.	73.617	-115.85			764[0n]		KC474124
Asteraceae	Artemisia hyperborea Rydb.	Gillespie_8742	FCA719-10	CAN595221	Gillespie, L.J.; Saarela, J.M.; Consaul, L.L.; Bull, R.D.; Boxwell, J.; Hunter, C.	03-Jul-2009	Canada	Northwest Territories	Mainland Northwest Territories	Tuktut Nogait National Park	Vicinity of large unnamed lake just N of Canoe Lake. In proposed extension area of Tuktut Nogait Park, 1-2 km S of current border.	68.064	-121.611	425	552[0n]	783[0n]	KC482050	KC474125
Asteraceae	Artemisia hyperborea Rydb.	Gillespie_9733_CAN	FCA2731-11	CAN598962	Gillespie, L.J.; Saarela, J.M.; Doubt, J.; Bull, R.D.; Sokoloff, P.C.	13-Jul-2010	Canada	Northwest Territories	Victoria Island	Minto Inlet	Plateau E of Fish lake on lower Kuujjua River, 17 km SE of Minto Inlet, Approx. 4 km E of Uluhaktok Fishing Camp	71.277	-116.516	113		700[0n]		KC474126
Asteraceae	Artemisia hyperborea Rydb.	Gillespie_7129_CAN	FCA2372-11	CAN586251	Gillespie, L.J.; Bickerton, L.; Consaul, L.L.	17-Jul-2003	Canada	Northwest Territories		Banks Island	Masik River Valley	71.583	-123.017	100	552[0n]	783[0n]	KC482051	KC474127
Asteraceae	Artemisia hyperborea Rydb.	Gillespie_7085_CAN	FCA2358-11	CAN586252	Gillespie, L.J.; Bickerton, L.; Consaul, L.L.	15-Jul-2003	Canada	Northwest Territories		Banks Island	Masik River Valley	71.583	-123.183	100	552[0n]	783[0n]	KC482052	KC474128
Asteraceae	Artemisia hyperborea Rydb.	Saarela_1419_CAN	FCA2479-11	CAN598904	Saarela, J.M.; Bull, R.D.	05-Jul-2010	Canada	Northwest Territories		Victoria Island	Uluhaktok	70.735	-117.761	6	552[0n]	783[0n]	KC482053	KC474129
Asteraceae	Artemisia tilesii Ledeb.	Gillespie_et_al_8079	FCA152-09	CAN592268	Gillespie, L.J.; Saarela, J.M.; Consaul, L.L.; Bull, R.D.	20-Jul-2008	Canada	Nunavut	Victoria Island	Johansen Bay	Johansen Bay main air landing strip.	68.722	-111.264	120	552[0n]	783[0n]	KC482054	KC474130
Asteraceae	Artemisia tilesii Ledeb.	Gillespie_7128_CAN	FCA2357-11	CAN586254	Gillespie, L.J.; Bickerton, L.; Consaul, L.L.	17-Jul-2003	Canada	Northwest Territories		Banks Island	Masik River Valley	71.583	-122.983	100	552[0n]	783[0n]	KC482055	KC474131
Asteraceae	Artemisia tilesii Ledeb.	Brysting_01-461_CAN	FCA2124-11	CAN584013	Aiken, S.G.A.; Brysting, A.	05-Aug-2001	Canada	Northwest Territories		Tuktoyaktuk	near Pingo Park Lodge	69.433	-133.017			763[1n]		KC474132
Asteraceae	Artemisia tilesii Ledeb.	Bandringa_302_CAN	FCA2171-11	CAN586820	Bandringa, R.W.	18-Jun-2003	Canada	Northwest Territories	Mainland Northwest Territoires		Aklavik	68.217	-135		552[0n]	779[0n]	KC482056	KC474133
Asteraceae	Askellia nana (Richardson) W.A. Weber	Gillespie_6973	FCA370-10	CAN585084	Gillespie, L.J.; Consaul, L.L.	04-Aug-2000	Canada	Northwest Territories	Melville Island, McCormick Inlet		ca. 12.5 km SW of head of inlet at river delta	75.77	-112.51	85	551[0n]	766[0n]	KC482057	KC474134
Asteraceae	Askellia nana (Richardson) W.A. Weber	Gillespie_6971_CAN	FCA2129-11	CAN585156	Gillespie, L.J.; Consaul, L.L.	04-Aug-2000	Canada	Northwest Territories	Melville Island	McCormick Inlet	~12 km SW of head of inlet at river delta.	75.776	-112.501	85	552[0n]	783[0n]	KC482058	KC474135
Asteraceae	Askellia nana (Richardson) W.A. Weber	Gillespie_et_al_8074	FCA151-09	CAN592261	Gillespie, L.J.; Saarela, J.M.; Consaul, L.L.; Bull, R.D.	20-Jul-2008	Canada	Nunavut	Victoria Island	Johansen Bay	Johansen Bay main air landing strip.	68.722	-111.264	120	552[0n]	783[0n]	KC482059	KC474136
Asteraceae	Askellia nana (Richardson) W.A. Weber	Gillespie_10169_CAN	FCA2908-11	CAN598371	Gillespie, L.J.; Saarela, J.M.; Doubt, J.; Bull, R.D.; Sokoloff, P.C.	23-Jul-2010	Canada	Northwest Territories	Victoria Island	Minto Inlet	8 km NE of Minto Inlet in valley at small river that feeds into head of Inlet (Minto GEM Camp - 2010)	71.68	-115.492	24	553[0n]	783[0n]	KC482060	KC474137
Asteraceae	Aster alpinus L. subsp. vierhapperi Onno	Bennett_08-290_CAN	FCA2280-11	CAN590130	Bennett, B.A.; Olthof, I., Fraser. R., Brooks, G.	27-Jul-2008	Canada	Yukon		Ivvavik National Park	Babbage River	68.785	-138.811	341		777[0n]		KC474138
Asteraceae	Erigeron compositus Pursh	Gillespie_7242	FCA568-10	CAN586255	Gillespie, L.J.; Bickerton, H.; Consaul, L.L.	25-Jul-2003	Canada	Northwest Territories	Banks Island		Upper Masik River Valley: small lakes and mounds of glacial till in wide valley	71.58	-122.55	175	552[0n]	757[0n]	KC482763	KC474713
Asteraceae	Erigeron compositus Pursh	Gillespie_6966	FCA567-10	CAN585199	Gillespie, L.J.; Consaul, L.L.	04-Aug-2000	Canada	Northwest Territories	Melville Island		McCormick Inlet, ~12 km SW of head of inlet at river delta	75.77	-112.51	85	552[0n]	758[0n]	KC482764	KC474714
Asteraceae	Erigeron compositus Pursh	Gillespie_9832_CAN	FCA2783-11	CAN599182	Gillespie, L.J.; Saarela, J.M.; Doubt, J.; Bull, R.D.; Sokoloff, P.C.	15-Jul-2010	Canada	Northwest Territories	Victoria Island	Minto Inlet	River valley at base of large conical hill, E of Fish lake on lower Kuujjua River, 17 km SE of Minto Inlet	71.244	-116.339	110	552[0n]	777[0n]	KC482765	KC474715
Asteraceae	Erigeron compositus Pursh	Gillespie_et_al_7726	FCA097-09	CAN592263	Gillespie, L.J.; Saarela, J.M.; Consaul, L.L.; Bull, R.D.	08-Jul-2008	Canada	Nunavut	Victoria Island	Oterkvik Point	Vicinity of river flowing into Clauston Bay, 3-4 km from river mouth.	69.142	-113.458	15	552[0n]	777[0n]	KC482766	KC474716
Asteraceae	Erigeron compositus Pursh	Tremblay_103-2004_CAN	FCA2132-11	CAN586914	Tremblay, Benoit	20-Jun-2004	Canada	Nunavut	Bylot Island		Qarlikturvik Valley	73.148	-79.892		552[0n]	773[0n]	KC482767	KC474717
Asteraceae	Erigeron compositus Pursh	Gillespie_9734_CAN	FCA2732-11	CAN599184	Gillespie, L.J.; Saarela, J.M.; Doubt, J.; Bull, R.D.; Sokoloff, P.C.	13-Jul-2010	Canada	Northwest Territories	Victoria Island	Minto Inlet	Plateau E of Fish lake on lower Kuujjua River, 17 km SE of Minto Inlet, Approx. 4 km E of Uluhaktok Fishing Camp	71.277	-116.516	113	552[0n]	777[0n]	KC482768	KC474718
Asteraceae	Erigeron compositus Pursh	Aiken_93-026_CAN	FCA2365-11	CAN567886	Aiken, S.G.	27-Jul-1993	Canada	Nunavut		Ellesmere Island		78.417	-82.7833		552[0n]	777[0n]	KC482769	KC474719
Asteraceae	Erigeron eriocephalus Regel & Schmalh.	Brunton_10686_CAN	FCA2364-11	CAN565159	Brunton, D.F.; McIntosh, K.L.	28-Jul-1991	Canada	Nunavut		West Hudson Bay	Rankin Inlet	62.8	-92.0833		552[0n]	777[0n]	KC482770	KC474720
Asteraceae	Erigeron eriocephalus Regel & Schmalh.	Aiken_98-055a_CAN	FCA3004-11	CAN581921	Aiken, S.G.; Harrison, J.C.	26-Jul-1998	Canada	Nunavut		Ellesmere Island	John Richardson Bay	80.217	-72.633		552[0n]	777[0n]	KC482771	KC474721
Asteraceae	Erigeron eriocephalus Regel & Schmalh.	Gillespie_6788_CAN	FCA3005-11	CAN585120	Gillespie, L.J.; Soreng, R.J.	19-Aug-1999	Canada	Nunavut		Baffin Island	Apex	63.717	-68.45	30	552[0n]	777[0n]	KC482772	KC474722
Asteraceae	Erigeron eriocephalus Regel & Schmalh.	Gillespie_7241_CAN	FCA3007-11	CAN586256	Gillespie, L.J.; Bickerton, L.; Consaul, L.L.	25-Jul-2003	Canada	Northwest Territories		Banks Island	Upper Masik River Valley	71.567	-122.55	200	552[0n]	777[0n]	KC482773	KC474723
Asteraceae	Erigeron eriocephalus Regel & Schmalh.	Gillespie_10114_CAN	FCA2894-11	CAN598684	Gillespie, L.J.; Saarela, J.M.; Doubt, J.; Bull, R.D.; Sokoloff, P.C.	23-Jul-2010	Canada	Northwest Territories	Victoria Island	Minto Inlet	River valley at N head of Minto Inlet, ~ 3 km from Inlet	71.68	-115.492	24		777[0n]		KC474724
Asteraceae	Erigeron eriocephalus Regel & Schmalh.	Gillespie_6541_CAN	FCA3003-11	CAN585121	Gillespie, L.J.; Consaul, L.L.	31-Jul-1999	Canada	Nunavut		Axel Heiberg Island	Expedition Fiord	79.4	-90.8	80	552[0n]	777[0n]	KC482774	KC474725
Asteraceae	Erigeron humilis Graham	Gillespie_6772	FCA570-10	CAN583019	Gillespie, L.J., Consaul, L.L.; Soreng, R.J.	16-Aug-1999	Canada	Nunavut	Baffin Island		Ogac Lake, S shore of Frobisher Bay	62.83	-67.35	100	552[0n]	773[0n]	KC482775	KC474726
Asteraceae	Erigeron humilis Graham	Elven-2298-9_CAN	FCA2117-11	CAN583891	Elven, R.	07-Aug-1999	Canada	Northwest Territories	Anderson River		Cape Bathurst E side, brook system N of river from Lake Mc kinlay, 0.7 - 1.5 km from sea.	70.483	-127.8		552[0n]	773[0n]	KC482776	KC474727
Asteraceae	Erigeron humilis Graham	Brysting_sn_CAN585411	FCA2118-11	CAN585411	Aiken, S.G.; Brysting, A.	01-Aug-2001	Canada	Nunavut	Southampton Island		Between Sixteen Mile Brook and Kirchoffer River.	64.1	-83.383		552[0n]	766[0n]	KC482777	KC474728
Asteraceae	Erigeron humilis Graham	Gillespie_8600	FCA643-10	CAN595029	Gillespie, L.J.; Saarela, J.M.; Consaul, L.L.; Bull, R.D.	28-Jun-2009	Canada	Northwest Territories	Mainland Northwest Territories	Paulatuk	Paulatuk.	69.453	-124.197	3	552[0n]	777[0n]	KC482778	KC474729
Asteraceae	Erigeron humilis Graham	Aiken_04-212_CAN	FCA3006-11	CAN586595	Aiken, S.G.; LeBlanc, M.	15-Jul-2004	Canada	Nunavut		Baffin Island	Ogac Lake	62.85	-67.033		552[0n]	777[0n]	KC482779	KC474730
Asteraceae	Erigeron humilis Graham	Consaul_4152_CAN	FCA1974-11	CAN599831	Consaul, L.L.; Charette, D.	16-Aug-2010	Canada	Nunavut	Hudson Bay	Belcher Islands	Flaherty Island. Sanikiluaq. Seashore, on airport side under sideways rocks.	56.594	-79.25	1	552[0n]	777[0n]	KC482780	KC474731
Asteraceae	Erigeron hyperboreus Greene	Bennett_08-079_CAN	FCA2277-11	CAN590124	Bennett, B.A.; Wolfe, S.; Mcleod, S.	16-Jul-2008	Canada	Yukon		Ivvavik National Park	Sheep Creek	69.169	-140.173	445	552[0n]	776[0n]	KC482781	KC474732
Asteraceae	Erigeron ochroleucus Nutt.	Bennett_08-089_CAN	FCA2276-11	CAN590089	Bennett, B.A.	16-Jul-2008	Canada	Yukon		Ivvavik National Park	Sheep Creek	69.162	-140.161	300	552[0n]	754[0n]	KC482782	KC474733
Asteraceae	Erigeron porsildii G.L. Nesom & D.F. Murray	Bennett_08-337_CAN	FCA2275-11	CAN590154	Bennett, B.A.; Wolfe, S.	25-Jul-2008	Canada	Yukon		Ivvavik National Park	Mount Sedgewick	68.849	-139.134	479	512[0n]	777[0n]	KC482783	KC474734
Asteraceae	Erigeron porsildii G.L. Nesom & D.F. Murray	Achuff_7552_CAN	FCA2961-11	CAN596852	Achuff, P.	05-Aug-2004	Canada	Northwest Territories		Tuktut Nogait National Park	One-Island Lake	69.3064	-122.951	335	553[0n]	777[0n]	KC482784	KC474735
Asteraceae	Erigeron porsildii G.L. Nesom & D.F. Murray	Achuff_7519_CAN	FCA2960-11	CAN596851	Achuff, P.	04-Aug-2004	Canada	Northwest Territories		Tuktut Nogait National Park	One-Island Lake	69.3064	-122.951	335	553[0n]	775[0n]	KC482785	KC474736
Asteraceae	Erigeron porsildii G.L. Nesom & D.F. Murray	Achuff_7503_CAN	FCA2959-11	CAN596850	Achuff, P.	30-Jul-2004	Canada	Northwest Territories		Tuktut Nogait National Park	La Ronciere Falls, Hornaday River canyon	69.1483	-122.883	305	553[0n]	777[0n]	KC482786	KC474737
Asteraceae	Erigeron purpuratus Greene	Bennett_08-274_CAN	FCA2274-11	CAN590153	Bennett, B.A.; Wolfe, S.	20-Jul-2008	Canada	Yukon		Ivvavik National Park	Babbage River	69.165	-138.325	6	552[0n]	777[0n]	KC482787	KC474738
Asteraceae	Eurybia sibirica (L.) G.L. Nesom	Consaul_911_CAN	FCA2126-11	CAN550771	Consaul, L.L.; Aiken, S.G.	07-Jul-1990	Canada	Yukon			Sheep Creek South of, at base of north facing slope near confluence of Sheep Creek and Firth River.	69.467	-140.983			773[0n]		KC474789
Asteraceae	Eurybia sibirica (L.) G.L. Nesom	Aiken_87-176_CAN	FCA2125-11	CAN530856	Aiken, S.G.; McLachlan, K.I.	27-Aug-1987	Canada	Yukon			Babbage River Along river gravel bar in river. Site 4.	68.95	-138.533		552[0n]	766[0n]	KC482854	KC474790
Asteraceae	Hieracium umbellatum L.	Saarela_1559_CAN	FCA2619-11	CAN598300	Saarela, J.M.; Bull, R.D.; Sokoloff, P.C.	28-Jul-2010	Canada	Northwest Territories	Mainland Northwest Territories	Yellowknife	~4 km along dirt road to Vee Lake (turnoff to unnamed dirt road 45 km N of jct of Hwy #4 and #5 just past Giant Mine), N of Trapper Lake	62.533	-114.356	197	552[0n]	783[0n]	KC482959	KC474886
Asteraceae	Hulteniella integrifolia (Richardson) Tzvelev	Dignard_98-509_CAN	FCA2127-11	CAN585697	Dignard, N.	13-Aug-1998	Canada	Quebec	Territoire de Kativik	Puvirnituq	Povungnituk River Gorge	61.414	-73.935	400		779[0n]		KC474914
Asteraceae	Hulteniella integrifolia (Richardson) Tzvelev	Gillespie_9483_CAN	FCA2654-11	CAN599035	Gillespie, L.J.; Saarela, J.M.; Doubt, J.; Bull, R.D.; Sokoloff, P.C.	07-Jul-2010	Canada	Northwest Territories	Victoria Island	Minto Inlet	8 km NE of Minto Inlet in valley at small river that feeds into head of Inlet (Minto GEM Camp - 2010)	71.619	-115.493	100	552[0n]	782[0n]	KC482993	KC474915
Asteraceae	Hulteniella integrifolia (Richardson) Tzvelev	Iles_02-055_CAN	FCA2128-11	CAN585809	Aiken, S.G.; Iles, R.	11-Jul-2002	Canada	Nunavut	Baffin Island	Soper River	At waterfall into Soper Lake.	62.55	-69.883		512[0n]	779[0n]	KC482994	KC474916
Asteraceae	Hulteniella integrifolia (Richardson) Tzvelev	Brunton_9918_CAN	FCA2255-11	CAN549921	Brunton, D.F.; McIntosh, K.L.	29-Jul-1990	Canada	Nunavut		Baffin Island	Iqaluit	63.733	-68.4833		552[0n]	783[0n]	KC482995	KC474917
Asteraceae	Hulteniella integrifolia (Richardson) Tzvelev	Gillespie_et_al_7702	FCA085-09	CAN592260	Gillespie, L.J.; Saarela, J.M.; Consaul, L.L.; Bull, R.D.	07-Jul-2008	Canada	Nunavut	Victoria Island	Oterkvik Point	Oterkvik Point vicinity. Low rocky hills at coast.	68.606	-113.144	10	552[0n]	628[0n]	KC482996	KC474918
Asteraceae	Hulteniella integrifolia (Richardson) Tzvelev	Saarela_1477_CAN	FCA2537-11	CAN599036	Saarela, J.M.; Bull, R.D.	05-Jul-2010	Canada	Northwest Territories	Victoria Island	Ulakhaktok	Behind Helen Kalvak Elihakvik School and eastwards toward the fishing dock east of Uluhaktok	70.738	-117.762	15	552[0n]	684[0n]	KC482997	KC474919
Asteraceae	Hulteniella integrifolia (Richardson) Tzvelev	Gillespie_8773	FCA736-10	CAN595237	Gillespie, L.J.; Saarela, J.M.; Consaul, L.L.; Bull, R.D.; Boxwell, J.; Hunter, C.	04-Jul-2009	Canada	Northwest Territories	Mainland Northwest Territories	Tuktut Nogait National Park	Flood plain beside creek flowing into Hornaday River.	68.058	-121.639	425	552[0n]	783[0n]	KC482998	KC474920
Asteraceae	Hulteniella integrifolia (Richardson) Tzvelev	Gillespie_5981	FCA566-10	CAN582568	Gillespie, L.J.; Chatenoud, F.	08-Jan-1995	Canada	Nunavut	Ellesmere Island		Tanquary Camp, Ellesmere Island National Park Reserve	81.4	-76.86	150	480[0n]	779[0n]	KC482999	KC474921
Asteraceae	Packera hyperborealis (Greenm.) Á. Löve & D. Löve	Aiken_99-038_CAN	FCA2131-11	CAN582456	Aiken, S.G.	10-Jul-1999	Canada	Northwest Territories	Banks Island	Aulavik National Park	Banks of the Thomsen River.	73.717	-119.925		552[0n]	779[0n]	KC483265	KC475096
Asteraceae	Packera hyperborealis (Greenm.) Á. Löve & D. Löve	Gillespie_8834	FCA766-10	CAN595276	Gillespie, L.J.; Saarela, J.M.; Consaul, L.L.; Bull, R.D.; Boxwell, J.; Hunter, C.	06-Jul-2009	Canada	Northwest Territories	Mainland Northwest Territories	Tuktut Nogait National Park	Castle Butte, slopes approaching from west side of Hornaday River.	68.236	-121.781	440		761[0n]		KC475097
Asteraceae	Packera hyperborealis (Greenm.) Á. Löve & D. Löve	Aiken_99-053_CAN	FCA2130-11	CAN582449	Aiken, S.G.	11-Jul-1999	Canada	Northwest Territories	Banks Island	Aulavik National Park	Banks of the Thomsen River. Near the top of the pingo.	73.717	-119.925		552[0n]	779[0n]	KC483266	KC475098
Asteraceae	Petasites frigidus (L.) Fr. subsp. frigidus	Pokiak_12_CAN	FCA2367-11	CAN586844	Pokiak, M.	30-Jun-2003	Canada	Northwest Territories		Mainland Northwest Territoires	Tuktoyaktuk	69.45	-133.033		552[0n]	774[0n]	KC483408	KC475248
Asteraceae	Petasites frigidus (L.) Fr. subsp. frigidus	Aiken_99-013_CAN	FCA2122-11	CAN582428	Aiken, S.G.	03-Jul-1999	Canada	Northwest Territories	Banks Island	Thomsen River	Aulavik National Park.	73.808	-119.872		552[0n]	770[0n]	KC483409	KC475249
Asteraceae	Petasites frigidus (L.) Fr. subsp. frigidus	Bosquet_31	FCA237-09	CAN593626	Bosquet, L.	14-Jul-2009	Canada	Nunavut	Melville Island		Melville Island, approximately 5 km from the south-central coastline.	74.912	-109.59		552[0n]	774[0n]	KC483410	KC475250
Asteraceae	Petasites frigidus (L.) Fr. subsp. frigidus	Gillespie_7080_CAN	FCA2123-11	CAN586170	Gillespie, L.J.; Bickerton, H.; Consaul, L.L.	15-Jul-2003	Canada	Northwest Territories	Banks Island	Masik River	Hills on S side of valley, SSW of large oblong lake.	71.583	-123.171	100	552[0n]	770[0n]	KC483411	KC475251
Asteraceae	Petasites frigidus (L.) Fr. subsp. frigidus	Gillespie_9752_CAN	FCA2741-11	CAN599032	Gillespie, L.J.; Saarela, J.M.; Doubt, J.; Bull, R.D.; Sokoloff, P.C.	14-Jul-2010	Canada	Northwest Territories	Victoria Island	Minto Inlet	Shore of small round lake NE of Fish lake on lower Kuujjua River, 17 km SE of Minto Inlet, Approx. 4 km E of Uluhaktok Fishing Camp	71.267	-116.492	100	552[0n]	774[0n]	KC483412	KC475252
Asteraceae	Petasites frigidus (L.) Fr. subsp. frigidus	Gillespie_6862	FCA345-10	CAN585129	Gillespie, L.J.; Consaul, L.L.	24-Jul-2000	Canada	Northwest Territories	Prince Patrick Island		Green Bay, valley at head of north arm of bay	76.56	-118.86	10	552[0n]	774[0n]	KC483413	KC475253
Asteraceae	Petasites frigidus (L.) Fr. subsp. frigidus	Gillespie_8525	FCA579-10	CAN594902	Gillespie, L.J.; Saarela, J.M.; Consaul, L.L.; Bull, R.D.	25-Jun-2009	Canada	Northwest Territories	Mainland Northwest Territories	Inuvik	Inuvik, N edge of town, along small trail through woods.	68.372	-133.794	45	552[0n]	774[0n]	KC483414	KC475254
Asteraceae	Petasites frigidus (L.) Fr. subsp. palmatus (Aiton) Cody	Consaul_4337_CAN	FCA2002-11	CAN599805	Consaul, L.L.; Charette, D.; Tookalook, A.; Amitook, A.; Arragutainaq, L.; Arragutainaq, L.; Kattuk, E.; Kattuk, E.	21-Aug-2010	Canada	Nunavut	Hudson Bay	Belcher Islands	Flaherty Island. 5 km southwest of Sanikiluaq.	56.558	-79.344	25	541[0n]	783[0n]	KC483415	KC475255
Asteraceae	Petasites frigidus (L.) Fr. subsp. palmatus (Aiton) Cody	Bennett_06-421_CAN	FCA2278-11	CAN589371	Bennett, B.A.; Oldham, M.J.	02-Aug-2006	Canada	Yukon		Richardson Mountains	Tributary of Fish Creek, south of Vunta Creek	67.884	-136.544	707	503[0n]	774[0n]	KC483416	KC475256
Asteraceae	Petasites sagittatus (Pursh) A. Gray	Consaul_4035_CAN	FCA1947-11	CAN599832	Consaul, L.L.; Kattuck, E.; Meeko, B.; Charette, D.	10-Aug-2010	Canada	Nunavut	Hudson Bay	Belcher Islands	Flaherty Island. Tundra below ATV trail.	56.422	-79.158	103		783[0n]		KC475257
Asteraceae	Petasites sagittatus (Pursh) A. Gray	Burt_s.n._CAN593321	FCA258-09	CAN593321	Burt, P.	28-Jul-2008	Canada	Nunavut	Kitikmeot Region	Bathurst Inlet	Community of Bathurst Inlet	66.839	-108.035	1	516[0n]	774[0n]	KC483417	KC475258
Asteraceae	Saussurea angustifolia (L.) DC.	Ohenoja_8b_CAN	FCA2111-11	CAN587944	Ohenoja, Esteri	15-Aug-1974	Canada	Nunavut	Baker Lake		W end of the first ridge to the N of the eastern section of the settlement	64.317	-96		552[0n]	783[0n]	KC484005	KC475816
Asteraceae	Saussurea nuda Ledeb.	Bennett_08-440_CAN	FCA2270-11	CAN590149	Bennett, B.A.; Wolfe, S.; Mcleod, S.	21-Jul-2008	Canada	Yukon		Ivvavik National Park	Upper Malcolm River	69.209	-140.46	962	552[0n]	783[0n]	KC484006	KC475817
Asteraceae	Senecio lugens Richardson	Elven_2407-9_CAN	FCA2113-11	CAN583902	Elven, R.	07-Aug-1999	Canada	Northwest Territories	Anderson River		Cape Bathurst E side, brook system N of river from Lake Mc kinlay, 0.7 - 1.5 km from sea.	70.483	-127.8		552[0n]	783[0n]	KC484088	KC475867
Asteraceae	Senecio lugens Richardson	Consaul_1225_CAN	FCA2112-11	CAN585074	Consaul, L.L.; Gillespie, L.J.	09-Aug-1997	Canada	Northwest Territories	Cape Dalhousie		Shore on salt water by bay side of sand cliffs.	70.188	-129.683	3	552[0n]	783[0n]	KC484089	KC475868
Asteraceae	Senecio lugens Richardson	Gillespie_8720	FCA704-10	CAN595201	Gillespie, L.J.; Saarela, J.M.; Consaul, L.L.; Bull, R.D.	01-Jul-2009	Canada	Northwest Territories	Mainland Northwest Territories	Paulatuk	About 3 km S of Paulatuk, between road and Darnley Bay	69.361	-124.114	38	552[0n]	782[0n]	KC484090	KC475869
Asteraceae	Senecio lugens Richardson	Gillespie_8859	FCA780-10	CAN595303	Gillespie, L.J.; Saarela, J.M.; Consaul, L.L.; Bull, R.D.; Boxwell, J.; Hunter, C.	07-Jul-2009	Canada	Northwest Territories	Mainland Northwest Territories	Tuktut Nogait National Park	East bank of Hornaday River.	68.242	-121.85	405	552[0n]	783[0n]	KC484091	KC475870
Asteraceae	Senecio lugens Richardson	Gillespie_8527	FCA581-10	CAN594904	Gillespie, L.J.; Saarela, J.M.; Consaul, L.L.; Bull, R.D.	25-Jun-2009	Canada	Northwest Territories	Mainland Northwest Territories	Inuvik	Inuvik, at edge of town, along Davy Road.	68.486	-133.8	45	552[0n]	783[0n]	KC484092	KC475871
Asteraceae	Solidago multiradiata Aiton	Gillespie_8835	FCA767-10	CAN595274	Gillespie, L.J.; Saarela, J.M.; Consaul, L.L.; Bull, R.D.; Boxwell, J.; Hunter, C.	06-Jul-2009	Canada	Northwest Territories	Mainland Northwest Territories	Tuktut Nogait National Park	Castle Butte, slopes approaching from west side of Hornaday River.	68.236	-121.781	440	552[0n]	777[0n]	KC484135	KC475914
Asteraceae	Solidago multiradiata Aiton	Consaul_910_CAN	FCA2373-11	CAN550770	Consaul, L.L.; Aiken, S.G.	07-Jul-1990	Canada	Yukon		Ivvavik National Park	Sheep Creek	69.467	-140.983		552[0n]	777[0n]	KC484136	KC475915
Asteraceae	Solidago multiradiata Aiton	Consaul_922_CAN	FCA2374-11	CAN550783	Consaul, L.L.; Aiken, S.G.	08-Jul-1990	Canada	Yukon		Ivvavik National Park	Sheep Creek	69.467	-140.983		552[0n]	777[0n]	KC484137	KC475916
Asteraceae	Solidago simplex Kunth	Saarela_1516_CAN	FCA2576-11	CAN598299	Saarela, J.M.; Bull, R.D.; Sokoloff, P.C.	28-Jul-2010	Canada	Northwest Territories	Mainland Northwest Territories	Yellowknife	~4 km along dirt road to Vee Lake (turnoff to unnamed dirt road 45 km N of jct of Hwy #4 and #5 just past Giant Mine), N of Trapper Lake	62.533	-114.356	197	552[0n]	777[0n]	KC484138	KC475917
Asteraceae	Symphyotrichum pygmaeum (Lindl.) Brouillet & Selliah	Gillespie_8787	FCA747-10	CAN595252	Gillespie, L.J.; Saarela, J.M.; Consaul, L.L.; Bull, R.D.; Boxwell, J.; Hunter, C.	04-Jul-2009	Canada	Northwest Territories	Mainland Northwest Territories	Tuktut Nogait National Park	Flood plain beside creek flowing into Hornaday River.	68.083	-121.633	425	552[0n]	777[0n]	KC484186	KC475964
Asteraceae	Symphyotrichum pygmaeum (Lindl.) Brouillet & Selliah	Gillespie_et_al_7992	FCA137-09	CAN592266	Gillespie, L.J.; Saarela, J.M.; Consaul, L.L.; Bull, R.D.	15-Jul-2008	Canada	Nunavut	Victoria Island	Johansen Bay	Flat to gently sloped ground southeast of camp on large unnamed lake, ca. 18 km ENE Johansen Bay airstrip.	68.753	-110.692	25	552[0n]	750[0n]	KC484187	KC475965
Asteraceae	Symphyotrichum pygmaeum (Lindl.) Brouillet & Selliah	Gillespie_7190-2	FCA382-10	CAN586097	Gillespie, L.J.; Bickerton, H.; Consaul, L.L.	13-Aug-1999	Canada	Northwest Territories	Banks Island		De Salis Bay, elev. 2-5m, flat plain along Sandhill River, 1.5-2km from mouth	71.46	-121.87	4	552[0n]	757[0n]	KC484188	KC475966
Asteraceae	Symphyotrichum pygmaeum (Lindl.) Brouillet & Selliah	Gillespie_9883_CAN	FCA2813-11	CAN598686	Gillespie, L.J.; Saarela, J.M.; Doubt, J.; Bull, R.D.; Sokoloff, P.C.	16-Jul-2010	Canada	Northwest Territories	Victoria Island	Minto Inlet	Sand dunes E of Kuujua River, 2 km S of on lower Kuujjua River, 17 km SE of Minto Inlet	71.18	-116.6	110	552[0n]	777[0n]	KC484189	KC475967
Asteraceae	Tanacetum huronense Nutt.	Consaul_3717_CAN	FCA2070-11	CAN599350		27-Jun-2010	Canada	Nunavut	Hudsons Bay	Belcher Islands	Tukarak Island, slightly east facing slope below large rock hills, 50 m from shore.	56.386	-78.872	4	552[0n]	783[0n]	KC484190	KC475968
Asteraceae	Taraxacum carneocoloratum A. Nelson	Bennett_08-139_CAN	FCA2271-11	CAN590151	Bennett, B.A.; Wolfe, S.; Mcleod, S.	22-Jul-2008	Canada	Yukon		Ivvavik National Park	Upper Malcolm River	69.209	-140.46	962	552[0n]	783[0n]	KC484191	KC475969
Asteraceae	Taraxacum ceratophorum (Ledeb.) DC.	Saarela_1467_CAN	FCA2527-11	599052	Saarela, J.M.; Bull, R.D.	05-Jul-2010	Canada	Northwest Territories	Victoria Island	Ulakhaktok	Vincinity of Arctic Char Inn, Uluhaktok	70.736	-117.77	4	552[0n]	783[0n]	KC484192	KC475970
Asteraceae	Taraxacum ceratophorum (Ledeb.) DC.	Gillespie_et_al_7873	FCA121-09	CAN592750	Gillespie, L.J.; Saarela, J.M.; Consaul, L.L.; Bull, R.D.	12-Jul-2008	Canada	Nunavut	Victoria Island	Johansen Bay	Johansen Bay, 18 km east-northeast of main coastal airstrip. Nakoyoktok River at outflow of large unnamed lake.	68.719	-110.783	25	552[0n]	783[0n]	KC484193	KC475971
Asteraceae	Taraxacum ceratophorum (Ledeb.) DC.	Brysting_sn_CAN584018	FCA2414-11	CAN584018	Aiken, S.G.; Brysting, A.	01-Aug-2001	Canada	Nunavut		Southhampton Island	Kirchoffer River Falls	64.017	-83.65		552[0n]	656[0n]	KC484194	KC475972
Asteraceae	Taraxacum ceratophorum (Ledeb.) DC.	Gillespie_6791	FCA392-10	CAN586005	Gillespie, L.J., & R.J. Soreng	19-Aug-1999	Canada	Nunavut	Baffin Island		Apex	63.72	-68.45		552[0n]	779[0n]	KC484195	KC475973
Asteraceae	Taraxacum ceratophorum (Ledeb.) DC.	Gillespie_6742	FCA388-10	CAN586725	Gillespie, L.J., Consaul, L.L.; Soreng, R.J.	13-Aug-1999	Canada	Nunavut	Baffin Island		Lower Savage Islands, V-shaped lake 1.5 km S of Savage Harbour	61.82	-65.71	110	552[0n]	779[0n]	KC484196	KC475974
Asteraceae	Taraxacum ceratophorum (Ledeb.) DC.	Gillespie_9745_CAN	FCA2736-11	CAN599086	Gillespie, L.J.; Saarela, J.M.; Doubt, J.; Bull, R.D.; Sokoloff, P.C.	13-Jul-2010	Canada	Northwest Territories	Victoria Island	Minto Inlet	Plateau E of Fish lake on lower Kuujjua River, 17 km SE of Minto Inlet, Approx. 4 km E of Uluhaktok Fishing Camp	71.246	-116.527	98		783[0n]		KC475975
Asteraceae	Taraxacum ceratophorum (Ledeb.) DC.	Bennett_08-386_CAN	FCA2273-11	CAN590148	Bennett, B.A.; Wolfe, S.	24-Jul-2008	Canada	Yukon		Ivvavik National Park	Tulugag River	68.941	-140.01	876	552[0n]	783[0n]	KC484197	KC475976
Asteraceae	Taraxacum ceratophorum (Ledeb.) DC.	Consaul_3847_CAN	FCA2108-11	xxx	Consaul, L.L.; Ip, M.; Charette, D.; Kattuck, E.	30-Jun-2010	Canada	Nunavut	Hudsons Bay	Belcher Islands	Flaherty Island. The Hill 2 km southwest of Sanikiluaq airport.	56.558	-79.325	60	552[0n]	783[0n]	KC484198	KC475977
Asteraceae	Taraxacum ceratophorum (Ledeb.) DC.	Bennett_06-474_CAN	FCA2272-11	CAN589374	Bennett, B.A.; Oldham, M.J.	04-Aug-2006	Canada	Yukon		Richardson Mountains	Fish Creek	67.906	-136.521	593	552[0n]	783[0n]	KC484199	KC475978
Asteraceae	Taraxacum ceratophorum (Ledeb.) DC.	Brunton_9759_CAN	FCA2256-11	CAN549937	Brunton, D.F.; McIntosh, K.L.	24-Jul-1990	Canada	Nunavut		Baffin Island	Iqaluit	63.733	-68.55		552[0n]	783[0n]	KC484200	KC475979
Asteraceae	Taraxacum holmenianum Sahlin	Gillespie_8531	FCA584-10	CAN594907	Gillespie, L.J.; Saarela, J.M.; Consaul, L.L.; Bull, R.D.	25-Jun-2009	Canada	Northwest Territories	Mainland Northwest Territories	Inuvik	Inuvik, along roadside near centre of town.	68.489	-133.811	45	552[0n]	783[0n]	KC484201	KC475980
Asteraceae	Taraxacum holmenianum Sahlin	Gillespie_6566_CAN	FCA2468-11	CAN5861812	Gillespie, L.J., Consaul, L.L.; Soreng, R.J.	03-Aug-1999	Canada	Nunavut		Ellesmere Island	Eureka	80	-85.95	1	552[0n]	719[0n]	KC484202	KC475981
Asteraceae	Taraxacum holmenianum Sahlin	Gillespie_6470_CAN	FCA2467-11	CAN486716	Gillespie, L.J.; Consaul, L.L.	31-Jul-1999	Canada	Nunavut		Ellesmere Island	Tanquary Fiord	81.4	-76.867	30	552[0n]	772[0n]	KC484203	KC475982
Asteraceae	Taraxacum holmenianum Sahlin	Gillespie_9084	FCA852-10	CAN595432	Gillespie, L.J.; Saarela, J.M.; Consaul, L.L.; Bull, R.D.; Boxwell, J.; Hunter, C.	18-Jul-2009	Canada	Northwest Territories	Mainland Northwest Territories	Tuktut Nogait National Park	Elm Hill.	68.997	-122.739	430	552[0n]	775[0n]	KC484204	KC475983
Asteraceae	Taraxacum holmenianum Sahlin	Gillespie_et_al_7753	FCA101-09	CAN592270	Gillespie, L.J.; Saarela, J.M.; Consaul, L.L.; Bull, R.D.	08-Jul-2008	Canada	Nunavut	Victoria Island	Oterkvik Point	Vicinity of river flowing into Clauston Bay, 3-4 km from river mouth.	69.142	-113.458	15	552[0n]	783[0n]	KC484205	KC475984
Asteraceae	Taraxacum holmenianum Sahlin	Gillespie_6973b	FCA287-10	CAN586537	Gillespie, L.J.; Consaul, L.L.	04-Aug-2000	Canada	Northwest Territories	Melville Island, McCormick Inlet		ca. 12 km SW of head of inlet at river delta	75.77	-112.51	85	522[0n]	710[0n]	KC484206	KC475985
Asteraceae	Taraxacum holmenianum Sahlin	Gillespie_7186-1	FCA383-10	CAN586058	Gillespie, L.J.; Bickerton, H.; Consaul, L.L.	02-Aug-2000	Canada	Northwest Territories	Banks Island		De Salis Bay, W shore, just S of Sandhill River mouth	71.43	-121.82	6	552[0n]	779[0n]	KC484207	KC475986
Asteraceae	Taraxacum holmenianum Sahlin	Gillespie_6630	FCA384-10	CAN586180	Gillespie, L.J., Consaul, L.L.; Soreng, R.J.	05-Aug-1999	Canada	Nunavut	Ellesmere Island		Fosheim Peninsula, Hot Weather Creek	79.97	-84.44	88	552[0n]	780[0n]	KC484208	KC475987
Asteraceae	Taraxacum holmenianum Sahlin	Gillespie_6224	FCA385-10	CAN582581	Gillespie, L.J.; Vogel, C.	30-Jul-1996	Canada	Nunavut	Ellesmere Island		Hazen Camp, N shore of Lake Hazen, Ellesmere Island National Park Reserve	81.82	-71.33	165	552[0n]	780[0n]	KC484209	KC475988
Asteraceae	Taraxacum holmenianum Sahlin	Gillespie_7086-1	FCA386-10	CAN586057	Gillespie, L.J.; Bickerton, H.; Consaul, L.L.	15-Jul-2003	Canada	Northwest Territories	Banks Island		Masik River Valley, hills on S side of valley, SSW of large oblong lake.	71.58	-123.18	125	552[0n]	779[0n]	KC484210	KC475989
Asteraceae	Taraxacum holmenianum Sahlin	Gillespie_6627	FCA387-10	CAN586721	Gillespie, L.J., Consaul, L.L.; Soreng, R.J.	04-Aug-1999	Canada	Nunavut	Axel Heiberg Island		Large river delta on Nansen Sound, 14 km W of Stang Bay	80.55	-90.68	3	552[0n]	780[0n]	KC484211	KC475990
Asteraceae	Taraxacum hyparcticum Dahlst.	Gillespie_7088_CAN	FCA2466-11	CAN586046	Gillespie, L.J.; Bickerton, L.; Consaul, L.L.	15-Jul-2003	Canada	Northwest Territories		Banks Island	Masik River Valley	71.583	-123.183	100	552[0n]	779[0n]	KC484212	KC475991
Asteraceae	Taraxacum hyparcticum Dahlst.	Gillespie_6916b_CAN	FCA2363-11	CAN588990	Gillespie, L.J.; Consaul, L.L.	31-Jul-2000	Canada	Northwest Territories		Melville Island	McCormick Inlet	75.783	-112.433		524[0n]	783[0n]	KC484213	KC475992
Asteraceae	Taraxacum hyparcticum Dahlst.	Bosquet_41	FCA247-09	CAN593635	Bosquet, L.	31-Jul-2009	Canada	Nunavut	Melville Island		Melville Island, approximately 5 km from the south-central coastline.	74.906	-109.597		552[0n]	772[0n]	KC484214	KC475993
Asteraceae	Taraxacum hyparcticum Dahlst.	Saarela_1440_CAN	FCA2500-11	CAN599082	Saarela, J.M.; Bull, R.D.	05-Jul-2010	Canada	Northwest Territories	Victoria Island	Ulakhaktok	Adjacent to Kings Bay, across water from `Old Holman`: N side of Uluhaktok	70.735	-117.761	6	552[0n]	782[0n]	KC484215	KC475994
Asteraceae	Taraxacum hyparcticum Dahlst.	Saarela_1441_CAN	FCA2501-11	CAN599083	Saarela, J.M.; Bull, R.D.	05-Jul-2010	Canada	Northwest Territories	Victoria Island	Ulakhaktok	Adjacent to Kings Bay, across water from `Old Holman`: N side of Uluhaktok	70.735	-117.761	6	552[0n]	782[0n]	KC484216	KC475995
Asteraceae	Taraxacum hyparcticum Dahlst.	Gillespie_et_al_7812	FCA109-09	CAN592269	Gillespie, L.J.; Saarela, J.M.; Consaul, L.L.; Bull, R.D.	10-Jul-2008	Canada	Nunavut	Victoria Island	Oterkvik Point	Camp 13 km north of Oterkvik Point, 10 km north of coast at Coronation Gulf: upper camp area.	68.739	-112.625	60	552[0n]	783[0n]	KC484217	KC475996
Asteraceae	Taraxacum hyparcticum Dahlst.	Gillespie_6947c	FCA389-10	CAN586731	Gillespie, L.J.; Consaul, L.L.	02-Aug-2000	Canada	Northwest Territories	Melville Island		McCormick Inlet, ~8 km SW of head of inlet at river delta	75.81	-112.39	25	552[0n]	779[0n]	KC484218	KC475997
Asteraceae	Taraxacum hyparcticum Dahlst.	Brysting_01-485_CAN	FCA2412-11	CAN586001	Aiken, S.G.; Brysting, A.	06-Aug-2001	Canada	Northwest Territories		Mainland Northwest Territoires	Tuktoyaktuk	69.433	-133.033		552[0n]		KC484219
Asteraceae	Taraxacum lapponicum Kihlm. ex Hand.-Mazz.	Gillespie_6751_CAN	FCA2465-11	CAN586004	Gillespie, L.J., Consaul, L.L.; Soreng, R.J.	05-Aug-1999	Canada	Nunavut		Baffin Island	Ogac Lake	62.833	-67.35	50	552[0n]	782[0n]	KC484220	KC475998
Asteraceae	Taraxacum lapponicum Kihlm. ex Hand.-Mazz.	Consaul_3662_CAN	FCA2051-11	CAN599976	Consaul, L.L.; Meeko, B.; Ippak, L.; Narlik, M.; Uppik, S.; Ippak, L.; Ippak, S.; Ippak, R.	25-Jun-2010	Canada	Nunavut	Hudsons Bay	Belcher Islands	Flaherty Island, Itiliapik, ~35 km SE of Sanikiluaq: slopes to south of camp ~0.5 km, near boat launch.	56.456	-79.003	8	552[0n]	783[0n]	KC484221	KC475999
Asteraceae	Taraxacum lapponicum Kihlm. ex Hand.-Mazz.	Consaul_4073_CAN	FCA1955-11	CAN599833	Consaul, L.L.; Kattuck, E.; Ekidlak, C.; Charette, D.	12-Aug-2010	Canada	Nunavut	Hudson Bay	Belcher Islands	Flaherty Island. Peninsula to NW of Sanikiluaq, 1/3 of the distance between The Bluffs and Katapik, on west shore of peninsula.	56.736	-79.317	4	552[0n]	783[0n]	KC484222	KC476000
Asteraceae	Taraxacum lapponicum Kihlm. ex Hand.-Mazz.	Gillespie_6754_CAN	FCA2469-11	CAN586003	Gillespie, L.J., Consaul, L.L.; Soreng, R.J.	05-Aug-1999	Canada	Nunavut		Baffin Island	Ogac Lake	62.833	-67.35		552[0n]	733[0n]	KC484223	KC476001
Asteraceae	Taraxacum officinale F.H. Wigg.	Consaul_3874_CAN	FCA1924-11	CAN599984	Consaul, L.L.; Ip, M.; Charette, D.	01-Jul-2010	Canada	Nunavut	Hudson Bay	Belcher Islands	Sanikiluaq. Along River in middle of town, leading from school to ocean.	56.625	-79.306	20	552[0n]	783[0n]	KC484224	KC476002
Asteraceae	Taraxacum phymatocarpum J. Vahl	Gillespie_6485	FCA396-10	CAN586717	Gillespie, L.J.; Consaul, L.L.	23-Jul-1999	Canada	Nunavut	Ellesmere Island		Hazen Camp, N shore of Lake Hazen, Ellesmere Island National Park Reserve	81.82	-71.33	900	552[0n]	780[0n]	KC484225	KC476003
Asteraceae	Taraxacum phymatocarpum J. Vahl	Gillespie_7092a_CAN	FCA2464-11	CAN586055	Gillespie, L.J.; Bickerton, L.; Consaul, L.L.	15-Jul-2003	Canada	Northwest Territories		Banks Island	Masik River Valley	71.583	-123.183	100	552[0n]	783[0n]	KC484226	KC476004
Asteraceae	Taraxacum phymatocarpum J. Vahl	Murray_10346_CAN	FCA2417-11	CAN582713	Murray, D.F.; Yurtsev, B.A.	31-Jul-1990	Canada	Nunavut		Ellesmere Island	Tanquary Fiord	81.417	-76.917		552[0n]	762[0n]	KC484227	KC476005
Asteraceae	Taraxacum phymatocarpum J. Vahl	Gillespie_6552_CAN	FCA2416-11	CAN586720	Gillespie, L.J.; Consaul, L.L.	01-Aug-1999	Canada	Nunavut		Axel Heiberg Island	Expedition Fiord	79.383	-90.85	10		777[0n]		KC476006
Asteraceae	Taraxacum phymatocarpum J. Vahl	Elven_2418-9_CAN	FCA2415-11	CAN583865	Elven, R.	07-Aug-1999	Canada	Northwest Territories		Anderson River Delta	Cape Bathurst	70.483	-127.8		552[0n]	778[0n]	KC484228	KC476007
Asteraceae	Taraxacum phymatocarpum J. Vahl	Aiken_99-023_CAN	FCA2413-11	CAN582451	Aiken, S.G.	07-Jul-1999	Canada	Northwest Territories		Banks Island	Aulavik National Park	73.517	-120.067			775[0n]		KC476008
Asteraceae	Taraxacum phymatocarpum J. Vahl	Gillespie_9833_CAN	FCA2784-11	CAN599108	Gillespie, L.J.; Saarela, J.M.; Doubt, J.; Bull, R.D.; Sokoloff, P.C.	15-Jul-2010	Canada	Northwest Territories	Victoria Island	Minto Inlet	River valley at base of large conical hill, E of Fish lake on lower Kuujjua River, 17 km SE of Minto Inlet	71.244	-116.339	110	552[0n]	783[0n]	KC484229	KC476009
Asteraceae	Taraxacum phymatocarpum J. Vahl	Gillespie_7155-1	FCA395-10	CAN586043	Gillespie, L.J.; Bickerton, H.; Consaul, L.L.	21-Jul-2003	Canada	Northwest Territories	Banks Island		De Salis Bay: ~2km N of Sandhill River, ~2.5km W of Windrum Lagoon: near shore of small lake	71.47	-121.88	13		779[0n]		KC476010
Asteraceae	Taraxacum phymatocarpum J. Vahl	Gillespie_6532	FCA394-10	CAN586718	Gillespie, L.J.; Consaul, L.L.	31-Jul-1999	Canada	Nunavut	Axel Heiberg Island		Expedition Fiord, McGill Univ. Field Camp on N side of Expedition River	79.4	-90.8		552[0n]	780[0n]	KC484230	KC476011
Asteraceae	Taraxacum phymatocarpum J. Vahl	Gillespie_7114-1	FCA393-10	CAN586042	Gillespie, L.J.; Bickerton, H.; Consaul, L.L.	16-Jul-2003	Canada	Northwest Territories	Banks Island		Masik River Valley, flat valley bottom, ~100m from river	71.62	-123.1		552[0n]	774[0n]	KC484231	KC476012
Asteraceae	Taraxacum phymatocarpum J. Vahl	Gillespie_6916	FCA355-10	CAN586729	Gillespie, L.J.; Consaul, L.L.	31-Jul-2000	Canada	Northwest Territories	Melville Island, McCormick Inlet		ca. 10 km SW of head of inlet at river delta	75.79	-112.44	40	552[0n]	783[0n]	KC484232	KC476013
Asteraceae	Taraxacum phymatocarpum J. Vahl	Gillespie_6875	FCA348-10	CAN586728	Gillespie, L.J.; Consaul, L.L.	25-Jul-2000	Canada	Northwest Territories	Prince Patrick Island		Intrepid Inlet, west shore, 8 km N of Disappointment Point	76.37	-118.59		552[0n]	783[0n]	KC484233	KC476014
Asteraceae	Taraxacum phymatocarpum J. Vahl	Gillespie_et_al_7654	FCA075-09	CAN592271	Gillespie, L.J.; Saarela, J.M.; Consaul, L.L.; Bull, R.D.	07-Jul-2008	Canada	Nunavut	Victoria Island	Oterkvik Point	Coronation Gulf: bay east of Oterkvik Point.	68.628	-112.714	5	552[0n]	783[0n]	KC484234	KC476015
Asteraceae	Taraxacum phymatocarpum J. Vahl	Bosquet_30	FCA236-09	CAN593625	Bosquet, L.	14-Jul-2009	Canada	Nunavut	Melville Island		Melville Island, approximately 5 km from the south-central coastline.	74.906	-109.597		552[0n]	783[0n]	KC484235	KC476016
Asteraceae	Taraxacum scopulorum (A. Gray) Rydb.	Gillespie_et_al_7630	FCA070-09	CAN592272	Gillespie, L.J.; Saarela, J.M.; Consaul, L.L.; Bull, R.D.	07-Jul-2008	Canada	Nunavut	Victoria Island	Oterkvik Point	Coronation Gulf: bay east of Oterkvik Point.	68.628	-112.714	5	552[0n]	783[0n]	KC484236	KC476017
Asteraceae	Tephroseris frigida (Richardson) Holub	Gillespie_8638	FCA663-10	CAN595151	Gillespie, L.J.; Saarela, J.M.; Consaul, L.L.; Bull, R.D.	30-Jun-2009	Canada	Northwest Territories	Mainland Northwest Territories	Paulatuk	Paulatuk, vicinity of large lake.	69.425	-124.197	10	552[0n]	783[0n]	KC484237	KC476018
Asteraceae	Tephroseris frigida (Richardson) Holub	Bandringa_314_CAN	FCA2258-11	CAN586803	Bandringa, R.W.	23-Jul-2003	Canada	Northwest Territories		Victoria Island	Uluhaktok	70.79	-117.76	22.5555	552[0n]	783[0n]	KC484238	KC476019
Asteraceae	Tephroseris frigida (Richardson) Holub	Aiken_99-215_CAN	FCA2114-11	CAN582501	Aiken, S.G.	06-Jul-1999	Canada	Northwest Territories	Banks Island	Aulavik National Park	Banks of the Thomsen River.	73.45	-119.805		552[0n]	783[0n]	KC484239	KC476020
Asteraceae	Tephroseris frigida (Richardson) Holub	Buck_sn_CAN582875	FCA2115-11	CAN582875	Buck, R.	17-Jul-1999	Canada	Northwest Territories	Banks Island		Beside Mary Sachs site near Sachs Harbour, along the dump road west.	71.967	-125.5		552[0n]	783[0n]	KC484240	KC476021
Asteraceae	Tephroseris frigida (Richardson) Holub	Gillespie_7197	FCA569-10	CAN586136	Gillespie, L.J.; Bickerton, H.; Consaul, L.L.	23-Jul-2003	Canada	Northwest Territories	Banks Island		De Salis Bay, ~4km W of Windrum Lagoon, ~2km N of Sandhill River: W end of lake at base of hill	71.47	-121.92	15	552[0n]	779[0n]	KC484241	KC476022
Asteraceae	Tephroseris frigida (Richardson) Holub	Gillespie_9032	FCA835-10	CAN595523	Gillespie, L.J.; Saarela, J.M.; Consaul, L.L.; Bull, R.D.; Boxwell, J.; Hunter, C.	16-Jul-2009	Canada	Northwest Territories	Mainland Northwest Territories	Tuktut Nogait National Park	Near Red Rocks Rising hiking area, west side of Hornaday River.	68.628	-122.436	375	552[0n]	783[0n]	KC484242	KC476023
Asteraceae	Tephroseris frigida (Richardson) Holub	Gillespie_et_al_7939	FCA127-09	CAN592264	Gillespie, L.J.; Saarela, J.M.; Consaul, L.L.; Bull, R.D.	14-Jul-2008	Canada	Nunavut	Victoria Island	Johansen Bay	Large unnamed lake, ca. 18 km ENE of Johansen Bay airstrip.	68.767	-110.819	25	552[0n]	783[0n]	KC484243	KC476024
Asteraceae	Tephroseris frigida (Richardson) Holub	Gillespie_7306	FCA397-10	CAN586061	Gillespie, L.J.; Bickerton, H.; Consaul, L.L.	18-Jul-2003	Canada	Northwest Territories	Banks Island		Masik River Valley: flat valley bottom, S side of large oblong lake	71.59	-123.15		552[0n]	779[0n]	KC484244	KC476025
Asteraceae	Tephroseris frigida (Richardson) Holub	Bennett_08-494_CAN	FCA2259-11	CAN590146	Bennett, B.A.	15-Jul-2008	Canada	Yukon		Ivvavik National Park	Sheep Creek	69.161	-140.155	241	552[0n]	783[0n]	KC484245	KC476026
Asteraceae	Tephroseris frigida (Richardson) Holub	Saarela_1502_CAN	FCA2562-11	CAN598361	Saarela, J.M.; Bull, R.D.	06-Jul-2010	Canada	Northwest Territories	Victoria Island	Ulakhaktok	Vicinity of Holman Island Airport, Uluhaktok	70.758	-117.79	5	552[0n]	783[0n]	KC484246	KC476027
Asteraceae	Tephroseris frigida (Richardson) Holub	Gillespie_9460_CAN	FCA2632-11	CAN598358	Gillespie, L.J.; Saarela, J.M.; Doubt, J.; Bull, R.D.; Sokoloff, P.C.	07-Jul-2010	Canada	Northwest Territories	Victoria Island	Minto Inlet	8 km NE of Minto Inlet in valley at small river that feeds into head of Inlet (Minto GEM Camp - 2010)	71.619	-115.493	100	552[0n]	783[0n]	KC484247	KC476028
Asteraceae	Tephroseris frigida (Richardson) Holub	Aiken_99-020_CAN	FCA2362-11	CAN585994	Aiken, S.G.	07-Jul-1999	Canada	Northwest Territories		Banks Island	Aulavik National Park	73.517	-120.067		552[0n]	783[0n]	KC484248	KC476029
Asteraceae	Tephroseris frigida (Richardson) Holub	Elven_2119-9_CAN	FCA2116-11	CAN583898	Elven, R.	03-Aug-1999	Canada	Yukon	Buckland Hills		Ivvavik National Park. Buckland Hills, NW part.	69.417	-139.633		552[0n]	783[0n]	KC484249	KC476030
Asteraceae	Tephroseris frigida (Richardson) Holub	Harris_3695_CAN	FCA2982-11	CAN587071	Harris, J.G.; Taylor, D.L.	25-Jul-2004	Canada	Northwest Territories		Anderson River Delta	Cape Bathurst	70.4833	-128.083	5	545[0n]	783[0n]	KC484250	KC476031
Asteraceae	Tephroseris palustris (L.) Rchb. subsp. congesta (R. Br.) Holub	Brysting_01-055_CAN	FCA2109-11	CAN583957	Aiken, S.G.; Brysting, A.	27-Jul-2001	Canada	Nunavut	Rankin Inlet		Adjacent to road below the graveyard.	62.8	-92.1			783[0n]		KC476032
Asteraceae	Tephroseris palustris (L.) Rchb. subsp. congesta (R. Br.) Holub	Gillespie_9904_CAN	FCA2823-11	CAN598369	Gillespie, L.J.; Saarela, J.M.; Doubt, J.; Bull, R.D.; Sokoloff, P.C.	16-Jul-2010	Canada	Northwest Territories	Victoria Island	Minto Inlet	Shore E of Fish lake on lower Kuujjua River, 17 km SE of Minto Inlet	71.363	-116.562	48	552[0n]	783[0n]	KC484251	KC476033
Asteraceae	Tephroseris palustris (L.) Rchb. subsp. congesta (R. Br.) Holub	Saarela_1448_CAN	FCA2508-11	CAN598360	Saarela, J.M.; Bull, R.D.	05-Jul-2010	Canada	Northwest Territories	Victoria Island	Ulakhaktok	Adjacent to Kings Bay, across water from `Old Holman`: N side of Uluhaktok	70.735	-117.761	6	552[0n]	782[0n]	KC484252	KC476034
Asteraceae	Tephroseris palustris (L.) Rchb. subsp. congesta (R. Br.) Holub	Aiken_98-147_CAN	FCA2257-11	CAN582348	Aiken, S.G.	05-Aug-1998	Canada	Nunavut		Baffin Island	Nikko Island	66.583	-71.05			783[0n]		KC476035
Asteraceae	Tephroseris palustris (L.) Rchb. subsp. congesta (R. Br.) Holub	Gillespie_et_al_8195	FCA167-09	CAN592265	Gillespie, L.J.; Saarela, J.M.; Consaul, L.L.; Bull, R.D.	21-Jul-2008	Canada	Nunavut	Victoria Island	Murray Point	Murray Point, W side of Wilbank Bay.	68.678	-110.367	1	552[0n]		KC484253
Asteraceae	Tephroseris palustris (L.) Rchb. subsp. congesta (R. Br.) Holub	Brysting_01-090_CAN	FCA2110-11	CAN583989	Aiken, S.G.; Brysting, A.	30-Jul-2001	Canada	Nunavut	Southampton Island	Coral Harbour	At the coast line behind the town growing in water from a seepage slope adjacent to the sea.	64.133	-83.167		552[0n]	779[0n]	KC484254	KC476036
Asteraceae	Tephroseris palustris (L.) Rchb. subsp. congesta (R. Br.) Holub	Bennett_08-388_CAN	FCA2269-11	CAN590122	Bennett, B.A.; Wolfe, S.	24-Jul-2008	Canada	Yukon		Ivvavik National Park	Tulugag River	68.942	-139.974	1111	552[0n]	783[0n]	KC484255	KC476037
Asteraceae	Tephroseris yukonensis (A. E. Porsild) Holub	Aiken_87-255_CAN	FCA2260-11	CAN530974	Aiken, S.G.; McLachlan, K.I.	31-Aug-1987	Canada	Northwest Territories		Illisarvik	Tuktoyaktuk	69.483	-134.617		552[0n]	694[0n]	KC484256	KC476038
Asteraceae	Tripleurospermum maritimum (L.) W.D.J. Koch subsp. phaeocephalum (Rupr.) Hämet-Ahti	Brysting_01-078_CAN	FCA2120-11	CAN583977	Aiken, S.G.; Brysting, A.	30-Jul-2001	Canada	Nunavut	Southampton Island	Coral Harbour	Adjacent to the Inns North building.	64.137	-83.165		525[0n]	779[0n]	KC484284	KC476066
Asteraceae	Tripleurospermum maritimum (L.) W.D.J. Koch subsp. phaeocephalum (Rupr.) Hämet-Ahti	Mallory_sn_CAN585698	FCA2119-11	CAN585698	Mallory, C.; Mallory, Olivia	17-Jul-2002	Canada	Nunavut				63.75	-68.517		552[0n]	779[0n]	KC484285	KC476067
Asteraceae	Tripleurospermum maritimum (L.) W.D.J. Koch subsp. phaeocephalum (Rupr.) Hämet-Ahti	Brunton_10685_CAN	FCA2254-11	CAN565179	Brunton, D.F.; McIntosh, K.L.	29-Jul-1991	Canada	Nunavut		West Hudson Bay	Rankin Inlet	62.8	-92.0833		552[0n]	783[0n]	KC484286	KC476068
Asteraceae	Tripleurospermum maritimum (L.) W.D.J. Koch subsp. phaeocephalum (Rupr.) Hämet-Ahti	Salokangas_24_CAN	FCA2366-11	CAN586804	Salokangas, R.	22-Jul-2003	Canada	Northwest Territories		Victoria Island	Uluhaktok	70.79	-117.76	30.1756	552[0n]	783[0n]	KC484287	KC476069
Asteraceae	Tripleurospermum maritimum (L.) W.D.J. Koch subsp. phaeocephalum (Rupr.) Hämet-Ahti	Gillespie_et_al_7627	FCA069-09	CAN592747	Gillespie, L.J.; Saarela, J.M.; Consaul, L.L.; Bull, R.D.	07-Jul-2008	Canada	Nunavut	Victoria Island	Oterkvik Point	Coronation Gulf: bay east of Oterkvik Point.	68.628	-112.714	5	552[0n]	783[0n]	KC484288	KC476070
Asteraceae	Tripleurospermum maritimum (L.) W.D.J. Koch subsp. phaeocephalum (Rupr.) Hämet-Ahti	Consaul_4320_CAN	FCA1997-11	CAN600008	Consaul, L.L.; Charette, D.; Tookalook, A.; Amitook, A.; Arragutainaq, L.; Arragutainaq, L.; Kattuk, E.; Kattuk, E.	20-Aug-2010	Canada	Nunavut	Hudson Bay	Belcher Islands	Flaherty Island. South shore of island, South Camp.	55.989	-79.733	2	552[0n]	783[0n]	KC484289	KC476071
Asteraceae	Tripleurospermum maritimum (L.) W.D.J. Koch subsp. phaeocephalum (Rupr.) Hämet-Ahti	Saarela_1426_CAN	FCA2486-11	CAN599181	Saarela, J.M.; Bull, R.D.	05-Jul-2010	Canada	Northwest Territories		Victoria Island	Uluhaktok	70.735	-117.761	6	552[0n]	775[0n]	KC484290	KC476072
Asteraceae	Tripleurospermum maritimum (L.) W.D.J. Koch subsp. phaeocephalum (Rupr.) Hämet-Ahti	Gillespie_9918_CAN	FCA2834-11	CAN598364	Gillespie, L.J.; Saarela, J.M.; Doubt, J.; Bull, R.D.; Sokoloff, P.C.	17-Jul-2010	Canada	Northwest Territories	Victoria Island	Minto Inlet	Shore of Kuujjua River Delta at Minto Inlet	71.313	-116.916	4	552[0n]	783[0n]	KC484291	KC476073
Asteraceae	Tripleurospermum maritimum (L.) W.D.J. Koch subsp. phaeocephalum (Rupr.) Hämet-Ahti	Aiken_99-238_CAN	FCA2121-11	CAN582523	Aiken, S.G.	14-Jul-1999	Canada	Northwest Territories	Banks Island	Sachs Harbour		71.983	-125.333		552[0n]	779[0n]	KC484292	KC476074
Betulaceae	Alnus viridis (Chaix) DC. subsp. crispa (Aiton) Turrill	Saarela_1534_CAN	FCA2594-11	CAN598981	Saarela, J.M.; Bull, R.D.; Sokoloff, P.C.	28-Jul-2010	Canada	Northwest Territories	Mainland Northwest Territories	Yellowknife	~4 km along dirt road to Vee Lake (turnoff to unnamed dirt road 45 km N of jct of Hwy #4 and #5 just past Giant Mine), N of Trapper Lake	62.533	-114.356	197	552[0n]	755[0n]	KC481894	KC473969
Betulaceae	Alnus viridis (Chaix) DC. subsp. crispa (Aiton) Turrill	Saarela_1536_CAN	FCA2596-11	CAN598506	Saarela, J.M.; Bull, R.D.; Sokoloff, P.C.	28-Jul-2010	Canada	Northwest Territories	Mainland Northwest Territories	Yellowknife	~4 km along dirt road to Vee Lake (turnoff to unnamed dirt road 45 km N of jct of Hwy #4 and #5 just past Giant Mine), N of Trapper Lake	62.533	-114.356	197	552[0n]	774[0n]	KC481895	KC473970
Betulaceae	Alnus viridis (Chaix) DC. subsp. crispa (Aiton) Turrill	Burt_s.n._CAN593323	FCA305-10	CAN593323	Burt, P.	28-Jul-2008	Canada	Nunavut	Kitikmeot Region: Bathurst Inlet		community of Bathurst Inlet.	66.84	-108.03	1		777[0n]		KC473971
Betulaceae	Alnus viridis (Chaix) DC. subsp. crispa (Aiton) Turrill	Burt_s.n._CAN593367	FCA309-10	CAN593367	Burt, P.	02-Jul-2008	Canada	Nunavut	Kitikmeot Region: Bathurst Inlet		community of Bathurst Inlet.	66.84	-108.03	1		777[0n]		KC473972
Betulaceae	Betula glandulosa Michx.	Burt_s.n._CAN593369	FCA310-10	CAN593369	Burt, P.	02-Jul-2008	Canada	Nunavut	Kitikmeot Region: Bathurst Inlet		community of Bathurst Inlet.	66.84	-108.03	1	552[0n]	777[0n]	KC482096	KC474168
Betulaceae	Betula glandulosa Michx.	Consaul_4033_CAN	FCA1946-11	CAN599820	Consaul, L.L.; Kattuck, E.; Meeko, B.; Charette, D.	10-Aug-2010	Canada	Nunavut	Hudson Bay	Belcher Islands	Flaherty Island. Near Nulujak, approximately 30 km SE of Sanikiluaq, on hills above the ocean.	56.483	-79.147	60		777[0n]		KC474169
Betulaceae	Betula glandulosa Michx.	Brunton_10490_CAN	FCA2170-11	CAN565086	Brunton, D.F.; McIntosh, K.L.	26-Jul-1991	Canada	Nunavut	Rankin Inlet		South side of Meliadine River along esker ridge, 10 km NW of Rankin Inlet in Meliadine River Park study area, Hudson Bay.	62.892	-92.2			670[0n]		KC474170
Betulaceae	Betula glandulosa Michx.	Aiken_04-002_CAN	FCA2418-11	CAN586474	Aiken, S.G.; LeBlanc, M.	05-Jul-2004	Canada	Nunavut		Baffin Island	Iqaluit	63.75	-68.45		552[0n]	774[0n]	KC482097	KC474171
Betulaceae	Betula glandulosa Michx.	Gillespie_8556	FCA606-10	CAN595004	Gillespie, L.J.; Saarela, J.M.; Consaul, L.L.; Bull, R.D.	27-Jun-2009	Canada	Northwest Territories	Mainland Northwest Territories	Paulatuk	Paulatuk. Behind Northern Store/Hotel/Parks Canada building (Paulatuk Centre).	69.4667	-124.211	4	552[0n]	768[0n]	KC482098	KC474172
Betulaceae	Betula glandulosa Michx.	Gillespie_9744_CAN	FCA2735-11	CAN599162	Gillespie, L.J.; Saarela, J.M.; Doubt, J.; Bull, R.D.; Sokoloff, P.C.	13-Jul-2010	Canada	Northwest Territories	Victoria Island	Minto Inlet	Plateau E of Fish lake on lower Kuujjua River, 17 km SE of Minto Inlet, Approx. 4 km E of Uluhaktok Fishing Camp	71.267	-116.492	100	552[0n]	775[0n]	KC482099	KC474173
Betulaceae	Betula glandulosa Michx.	Gillespie_et_al_7805	FCA108-09	CAN592367	Gillespie, L.J.; Saarela, J.M.; Consaul, L.L.; Bull, R.D.	10-Jul-2008	Canada	Nunavut	Victoria Island	Oterkvik Point	Camp 13 km north of Oterkvik Point, 10 km north of coast at Coronation Gulf: upper camp area.	68.739	-112.625	60	552[0n]	731[0n]	KC482100	KC474174
Betulaceae	Betula glandulosa Michx.	Gillespie_8722	FCA706-10	CAN595203	Gillespie, L.J.; Saarela, J.M.; Consaul, L.L.; Bull, R.D.; Boxwell, J.; Hunter, C.	03-Jul-2009	Canada	Northwest Territories	Mainland Northwest Territories	Tuktut Nogait National Park	Vicinity of large unnamed lake just N of Canoe Lake. In proposed extension area of Tuktut Nogait Park, 1-2 km S of current border.	68.064	-121.611	425	552[0n]	762[0n]	KC482101	KC474175
Betulaceae	Betula nana L. subsp. exilis (Sukaczev) Hultén	Cooper_820_CAN	FCA3055-11	CAN486010	Cooper, P.F.	10-Jul-1979	Canada	Yukon		Beaufort Sea	Herschel Island	69.583	-138.933		551[1n]		KC482102
Betulaceae	Betula nana L. subsp. exilis (Sukaczev) Hultén	Elven_2154-9_CAN	FCA2168-11	CAN583451	Elven, R.	03-Aug-1999	Canada	Yukon	Buckland Hills		Ivvavik National Park. Buckland Hills, NW part.	69.417	-139.633			704[1n]		KC474176
Betulaceae	Betula nana L. subsp. exilis (Sukaczev) Hultén	Dabbs_146_CAN	FCA3054-11	CAN572422	Dabbs, D.L.	08-Aug-1971	Canada	Yukon		Old Crow	Porcupine River Terrace	67.55	-139.033	304.804	552[0n]	770[0n]	KC482103	KC474177
Betulaceae	Betula neoalaskana Sarg.	Saarela_1528_CAN	FCA2588-11	CAN598290	Saarela, J.M.; Bull, R.D.; Sokoloff, P.C.	28-Jul-2010	Canada	Northwest Territories	Mainland Northwest Territories	Yellowknife	~4 km along dirt road to Vee Lake (turnoff to unnamed dirt road 45 km N of jct of Hwy #4 and #5 just past Giant Mine), N of Trapper Lake	62.533	-114.356	197	552[0n]	777[0n]	KC482104	KC474178
Betulaceae	Betula pumila L. var. glandulifera Regel	Saarela_1535_CAN	FCA2595-11	CAN598288	Saarela, J.M.; Bull, R.D.; Sokoloff, P.C.	28-Jul-2010	Canada	Northwest Territories	Mainland Northwest Territories	Yellowknife	~4 km along dirt road to Vee Lake (turnoff to unnamed dirt road 45 km N of jct of Hwy #4 and #5 just past Giant Mine), N of Trapper Lake	62.533	-114.356	197	552[0n]	777[0n]	KC482105	KC474179
Boraginaceae	Eritrichium aretioides (Cham.) DC.	Cooper_1343_CAN	FCA2187-11	CAN486512	Cooper, P.F.	20-Jul-1980	Canada	Yukon	Herschel Island		Southwest end of Island	69.583	-139.2			601[3n]		KC474775
Boraginaceae	Mertensia maritima (L.) Gray subsp. tenella (Th.Fr.) Skarpås, Nordal & Elven	Elven_2425-99_CAN	FCA1914-11	CAN583827	Salomon, B.; Westberg, M.	08-Jul-1999	Canada	Northwest Territories	Cape Bathurst		Anderson River area: Cape Bathurst E side, Whales Bluff coast N of Lake McKinlay.	70.4833	-127.8			764[2n]		KC474971
Boraginaceae	Mertensia maritima (L.) Gray subsp. tenella (Th.Fr.) Skarpås, Nordal & Elven	Saarela_1469_CAN	FCA2529-11	CAN598328	Saarela, J.M.; Bull, R.D.	05-Jul-2010	Canada	Northwest Territories	Victoria Island	Ulakhaktok	Vincinity of Arctic Char Inn, Uluhaktok	70.736	-117.77	4	552[0n]	771[0n]	KC483148	KC474972
Boraginaceae	Mertensia maritima (L.) Gray subsp. tenella (Th.Fr.) Skarpås, Nordal & Elven	Aiken_04-087_CAN	FCA1912-11	CAN586558	Aiken, S.G.; LeBlanc, M.	13-Jul-2004	Canada	Nunavut	Baffin Island	Ogac Lake	Ney Harbour.	62.8567	-67.3542			766[0n]		KC474973
Boraginaceae	Mertensia maritima (L.) Gray subsp. tenella (Th.Fr.) Skarpås, Nordal & Elven	Consaul_3583_CAN	FCA2032-11	CAN599358	Consaul, L.L.; Tsujimoto, M.; Ip, M.; Charette, D.; Kattuck, E.; Ekidlak, C.; Ekidlak, A.	21-Jun-2010	Canada	Nunavut	Hudsons Bay	Belcher Islands	Flaherty Island. Small point into ocean, ~10 km SW of Sanikiluaq.	56.478	-79.386	2		766[1n]		KC474974
Boraginaceae	Mertensia maritima (L.) Gray subsp. tenella (Th.Fr.) Skarpås, Nordal & Elven	Buck_sn_CAN582880	FCA1913-11	CAN582880	Buck, R.	17-Jul-1999	Canada	Northwest Territories	Banks Island		Near the Mary Sachs site, beside the Harbour	71.9667	-125.5			766[0n]		KC474975
Boraginaceae	Myosotis alpestris F.W. Schmidt subsp. asiatica Vestergr. ex Hultén	Consaul_878_CAN	FCA2195-11	CAN550738	Consaul, L.L.; Aiken, S.G.	04-Jul-1990	Canada	Yukon	Craig Creek		In unnamed valley of Craig Creek	69.467	-140.983	300		750[0n]		KC475034
Boraginaceae	Myosotis alpestris F.W. Schmidt subsp. asiatica Vestergr. ex Hultén	Aiken_88-231_CAN	FCA2193-11	CAN534118	Aiken, S.G.	12-Jul-1988	Canada	Yukon	Shingle Point		Coastline near Runningm River	68.967	-137.267			750[0n]		KC475035
Boraginaceae	Myosotis alpestris F.W. Schmidt subsp. asiatica Vestergr. ex Hultén	Aiken_87-104_CAN	FCA2192-11	CAN530803	Aiken, S.G.; McLachlan, K.I.	25-Aug-1987	Canada	Yukon	Richardson Mountains		Skull Range	68.583	-137.033	430		750[0n]		KC475036
Boraginaceae	Myosotis alpestris F.W. Schmidt subsp. asiatica Vestergr. ex Hultén	Elven_2208_CAN	FCA1907-11	CAN583828	Elven, R.	03-Aug-1999	Canada	Yukon	Buckland Hills		Ivvavik National Park, NW part.	69.4167	-139.633			744[0n]		KC475037
Boraginaceae	Myosotis alpestris F.W. Schmidt subsp. asiatica Vestergr. ex Hultén	Aiken_88-112_CAN	FCA2194-11	CAN534007	Aiken, S.G.	06-Jul-1988	Canada	Yukon	Herschel Island		Highest point on Island	69.617	-139.083			750[0n]		KC475038
Brassicaceae	Arabidopsis arenicola (Richardson ex Hook.) Al-Shehbaz, Elven, D.F. Murray & S.I. Warwick	Brysting_01-181_CAN	FCA2987-11	CAN583980	Aiken, S.G.; Brysting, A.	30-Jul-2001	Canada	Nunavut		Southhampton Island	Salliq	64.137	-83.165		552[0n]	762[0n]	KC481975	KC474046
Brassicaceae	Arabidopsis arenicola (Richardson ex Hook.) Al-Shehbaz, Elven, D.F. Murray & S.I. Warwick	Brunton_10489_CAN	FCA1864-11	CAN565084	Brunton, D.F.; McIntosh, K.L.	26-Jul-1991	Canada	Nunavut	Rankin Inlet		South side of Meliadine R. along esker ridge, 10 km NW of Rankin Inlet in Meliadine River Park study area, Hudson Bay.	62.8917	-92.2		552[0n]	636[0n]	KC481976	KC474047
Brassicaceae	Arabidopsis arenicola (Richardson ex Hook.) Al-Shehbaz, Elven, D.F. Murray & S.I. Warwick	Edlund_358_CAN	FCA1863-11	CAN495634	Edlund, S.A.	31-Jul-1983	Canada	Nunavut	Baker Lake		On N side of Baker Lake.	64.3	-96.05		552[0n]	636[0n]	KC481977	KC474048
Brassicaceae	Arabidopsis arenicola (Richardson ex Hook.) Al-Shehbaz, Elven, D.F. Murray & S.I. Warwick	Consaul_3925_CAN	FCA1929-11	CAN599574	Consaul, L.L.; Ip, M.; Charette, D.	03-Jul-2010	Canada	Nunavut	Hudson Bay	Belcher Islands	Flaherty Island. Sanikiluaq, shoreline of lake beside school.	56.608	-79.269	20	552[0n]	642[0n]	KC481978	KC474049
Brassicaceae	Arabidopsis petraea (L.) Dorof. subsp. umbrosa (Turcz. ex Steud.) Elven & D.F. Murray	Bennett_08-278	FCA3045-11	CAN590097	Bennett, B.A.; Wolfe, S.	20-Jul-2008	Canada	Yukon		Ivvavik National Park	Babbage River	69.166	-138.326	4	552[0n]	762[0n]	KC481979	KC474050
Brassicaceae	Arabis alpina L.	Gillett_16863_CAN	FCA1859-11	CAN393594	Gillett, J.M.; Gillett, Peter J.	25-Jul-1975	Canada	Nunavut	Coats Island		Hudson Bay between Cape Pembroke and Cairn Cove.	62.8833	-81.9167	31	552[0n]	762[0n]	KC481980	KC474051
Brassicaceae	Arabis alpina L.	Jacobs_sn_CAN517728	FCA1860-11	CAN517728	Jacobs, J.D.; Maus, L.	30-Jul-1986	Canada	Nunavut	Baffin Island	Burwash Bay	West side on Levesque Esker` at stream cut: Nettilling Lake.`	65.9833	-71.3		550[2n]		KC481981
Brassicaceae	Arabis alpina L.	Gillespie_6759_CAN	FCA1858-11	CAN583023	Gillespie, L.J.; Consaul, L.L.; Soreng, R.J.	16-Aug-1999	Canada	Nunavut	Baffin Island	Ogac Lake	Ogac Lake, S. shore of Frobisher Bay.	62.8339	-67.3567	100	552[0n]	762[0n]	KC481982	KC474052
Brassicaceae	Arabis alpina L.	Aiken_04-024_CAN	FCA1857-11	CAN586589	Aiken, S.G.; LeBlanc, M.	14-Jul-2004	Canada	Nunavut	Baffin Island	Ogac Lake	Ney Harbour.	62.8525	-67.3564		552[0n]	761[1n]	KC481983	KC474053
Brassicaceae	Arabis alpina L.	Consaul_3529_CAN	FCA2022-11	CAN599418	Consaul, L.L.; Tsujimoto, M.; Ip, M.; Charette, D.; Kattuck, E.; Ekidlak, C.; Ekidlak, A.; Inuktaluk, M.; Kudluarok Sr., S.	20-Jun-2010	Canada	Nunavut	Hudsons Bay	Belcher Islands	Flaherty Island. Camp on Harp Seal Lake, 35 km SW of Sanikiluaq.	56.317	-79.444	45	552[0n]	762[0n]	KC481984	KC474054
Brassicaceae	Braya glabella Richardson subsp. glabella	Brunton_9843_CAN	FCA1851-11	CAN549930	Brunton, D.F.; McIntosh, K.L.	25-Jul-1990	Canada	Nunavut	Baffin Island	Iqaluit	1.5 km south of airport along road to The Causeway. Sylvia Grinnell Park Study area.	63.7239	-68.5333		552[0n]	762[0n]	KC482123	KC474194
Brassicaceae	Braya glabella Richardson subsp. glabella	Harris_3701_CAN	FCA1853-11	CAN587058	Harris, J.G.; Taylor, D.L.	25-Jul-2004	Canada	Northwest Territories	Cape Bathurst Peninsula		Cape Bathurst Peninsula, ca 10 km SSW of Cape Bathurst.	70.4942	-128.083	5	552[0n]	762[0n]	KC482124	KC474195
Brassicaceae	Braya glabella Richardson subsp. glabella	Gillespie_et_al_7472	FCA018-09	CAN592275	Gillespie, L.J.; Saarela, J.M.; Consaul, L.L.; Bull, R.D.	03-Jul-2008	Canada	Nunavut	Victoria Island	Oterkvik Point	Camp 13 km north of Oterkvik Point, 10 km north of coast at Coronation Gulf: upper camp area.	68.739	-112.625	55	0[0n]	762[0n]		KC474196
Brassicaceae	Braya glabella Richardson subsp. glabella	Gillespie_10252_CAN	FCA2934-11	CAN598327	Gillespie, L.J.; Saarela, J.M.; Doubt, J.; Bull, R.D.; Sokoloff, P.C.	25-Jul-2010	Canada	Northwest Territories	Victoria Island	Minto Inlet	Deep canyon in escarpment S of head of Minto Inlet, vicinity of large waterfall, top of canyon near waterfall	71.499	-115.206	210	553[0n]	762[0n]	KC482125	KC474197
Brassicaceae	Braya glabella Richardson subsp. glabella	Saarela_1480_CAN	FCA2540-11	CAN598661	Saarela, J.M.; Bull, R.D.	05-Jul-2010	Canada	Northwest Territories	Victoria Island	Ulakhaktok	Behind Helen Kalvak Elihakvik School and eastwards toward the fishing dock east of Uluhaktok	70.738	-117.762	15	552[0n]	762[0n]	KC482126	KC474198
Brassicaceae	Braya glabella Richardson subsp. glabella	Gillespie_8785	FCA745-10	CAN595314	Gillespie, L.J.; Saarela, J.M.; Consaul, L.L.; Bull, R.D.; Boxwell, J.; Hunter, C.	04-Jul-2009	Canada	Northwest Territories	Mainland Northwest Territories	Tuktut Nogait National Park	Flood plain beside creek flowing into Hornaday River.	68.083	-121.633	425	552[0n]	761[0n]	KC482127	KC474199
Brassicaceae	Braya glabella Richardson subsp. glabella	Gillespie_9475_CAN	FCA2646-11	CAN598953	Gillespie, L.J.; Saarela, J.M.; Doubt, J.; Bull, R.D.; Sokoloff, P.C.	07-Jul-2010	Canada	Northwest Territories	Victoria Island	Minto Inlet	8 km NE of Minto Inlet in valley at small river that feeds into head of Inlet (Minto GEM Camp - 2010)	71.619	-115.493	100	552[0n]	762[0n]	KC482128	KC474200
Brassicaceae	Braya glabella Richardson subsp. purpurascens (R. Br.) Cody	Aiken_92-017_CAN	FCA1855-11	CAN565676	Aiken, S.G.; Maus, L.	26-Jul-1992	Canada	Nunavut	Bathurst Island	Polar Bear Pass		75.7167	-98.3833		552[0n]	762[0n]	KC482129	KC474201
Brassicaceae	Braya glabella Richardson subsp. purpurascens (R. Br.) Cody	Elven_3306-9_CAN	FCA1856-11	CAN583732	Elven, R.	25-Aug-1999	Canada	Nunavut	Devon Island	Croker Bay	Croker Bay, E side near entrance.	74.5333	-82.7833		552[0n]	762[0n]	KC482130	KC474202
Brassicaceae	Braya glabella Richardson subsp. purpurascens (R. Br.) Cody	Aiken_04-003_CAN	FCA2989-11	CAN586475	Aiken, S.G.; LeBlanc, M.	05-Jul-2004	Canada	Nunavut		Baffin Island	Iqaluit	63.75	-68.45			762[0n]		KC474203
Brassicaceae	Braya glabella Richardson subsp. purpurascens (R. Br.) Cody	Consaul_962_CAN	FCA2988-11	CAN550827	Consaul, L.L. L.; Aiken, S.G.	09-Jul-1990	Canada	Yukon		Ivvavik National Park	Clarence Lagoon	69.6	-140.783		552[0n]	762[0n]	KC482131	KC474204
Brassicaceae	Braya glabella Richardson subsp. purpurascens (R. Br.) Cody	Aiken_98-054_CAN	FCA1854-11	CAN582553	Aiken, S.G.; Harrison, J.C.	26-Jul-1998	Canada	Nunavut	Ellesmere Island	John Richardson Bay	South facing slope	80.2192	-72.6347		552[0n]	762[0n]	KC482132	KC474205
Brassicaceae	Braya humilis (C.A. Mey.) B.L. Rob. subsp. humilis	Gillespie_8941	FCA810-10	CAN595414	Gillespie, L.J.; Saarela, J.M.; Consaul, L.L.; Bull, R.D.; Boxwell, J.; Hunter, C.	10-Jul-2009	Canada	Northwest Territories	Mainland Northwest Territories	Tuktut Nogait National Park	3 km ESE of junction with Little Hornaday River, NE bank.	68.406	-121.989	375	552[0n]	762[0n]	KC482133	KC474206
Brassicaceae	Braya humilis (C.A. Mey.) B.L. Rob. subsp. humilis	Gillespie_9571_CAN	FCA2677-11	CAN598918	Gillespie, L.J.; Saarela, J.M.; Doubt, J.; Bull, R.D.; Sokoloff, P.C.	09-Jul-2010	Canada	Northwest Territories	Victoria Island	Boot Inlet	Small conical hill E of small round lake (~1 km diameter: ca. 4 km N of Boot Inlet on N side of Minto Inlet)	71.605	-117.38	85	552[0n]	761[0n]	KC482134	KC474207
Brassicaceae	Braya humilis (C.A. Mey.) B.L. Rob. subsp. humilis	Gillespie_9827_CAN	FCA2778-11	CAN598291	Gillespie, L.J.; Saarela, J.M.; Doubt, J.; Bull, R.D.; Sokoloff, P.C.	15-Jul-2010	Canada	Northwest Territories	Victoria Island	Minto Inlet	Very small hill adjacent to river valley at base of large conical hill, E of Fish lake on lower Kuujjua River, 17 km SE of Minto Inlet	71.31	-116.412	62	552[0n]	761[0n]	KC482135	KC474208
Brassicaceae	Braya humilis (C.A. Mey.) B.L. Rob. subsp. humilis	Gillespie_et_al_7663	FCA077-09	CAN592282	Gillespie, L.J.; Saarela, J.M.; Consaul, L.L.; Bull, R.D.	07-Jul-2008	Canada	Nunavut	Victoria Island	Oterkvik Point	Oterkvik Point vicinity. Site NE of camp: about 21 km north of coast at Coronation Gulf, 24 km NNE of point.	68.833	-112.522	150	552[0n]	762[0n]	KC482136	KC474209
Brassicaceae	Braya humilis (C.A. Mey.) B.L. Rob. subsp. humilis	Gillespie_8703	FCA695-10	CAN595184	Gillespie, L.J.; Saarela, J.M.; Consaul, L.L.; Bull, R.D.	01-Jul-2009	Canada	Northwest Territories	Mainland Northwest Territories	Paulatuk	About 3 km S of Paulatuk, along Darnley Bay	69.339	-124.053	35	552[0n]	762[0n]	KC482137	KC474210
Brassicaceae	Braya humilis (C.A. Mey.) B.L. Rob. subsp. humilis	Gillespie_6474	FCA398-10	CAN585104	Gillespie, L.J.; Consaul, L.L.	21-Jul-1999	Canada	Nunavut	Ellesmere Island		Tanquary Camp, Ellesmere Island National Park Reserve	81.4	-76.87	100	552[0n]	753[0n]	KC482138	KC474211
Brassicaceae	Braya pilosa Hook.	Harris_3644_CAN	FCA1824-11	CAN587093	Harris, J.G.; Taylor, D.L.	24-Jul-2004	Canada	Northwest Territories	Cape Bathurst Peninsula		9 km SSW of Cape Bathurst along shores of the Arctic Ocean.	70.4967	-128.149		552[0n]	762[0n]	KC482139	KC474212
Brassicaceae	Braya thorild-wulffii Ostenf. subsp. thorild-wulfii	Soper_8065	FCA381-10	CAN483700	Soper, J.H.	26-Jun-1958	Canada	Nunavut	Ellesmere Island		vicinity of Lake Hazen	81.75	-68.5	246.891		762[0n]		KC474213
Brassicaceae	Braya thorild-wulffii Ostenf. subsp. thorild-wulfii	Gillespie_10074_CAN	FCA2883-11	CAN598957	Gillespie, L.J.; Saarela, J.M.; Doubt, J.; Bull, R.D.; Sokoloff, P.C.	21-Jul-2010	Canada	Northwest Territories	Victoria Island	Minto Inlet	Flat to gently sloping plateau E of junction of 3 rivers 6 km NE of head of Minto Inlet	71.66	-115.57	210		762[0n]		KC474214
Brassicaceae	Braya thorild-wulffii Ostenf. subsp. thorild-wulfii	Gillespie_6922-2	FCA400-10	CAN585155	Gillespie, L.J.; Consaul, L.L.	31-Jul-2000	Canada	Northwest Territories	Melville Island		McCormick Inlet, ~10 km SW of head of inlet at river delta	75.79	-112.44	40	552[0n]	761[0n]	KC482140	KC474215
Brassicaceae	Braya thorild-wulffii Ostenf. subsp. thorild-wulfii	Gillespie_6515	FCA399-10	CAN585154	Gillespie, L.J.; Consaul, L.L.	28-Jul-1999	Canada	Nunavut	Ellesmere Island		Caledonian Bay, along N side of Danish River	79.95	-81.2	35	552[0n]	762[0n]	KC482141	KC474216
Brassicaceae	Braya thorild-wulffii Ostenf. subsp. thorild-wulfii	Harris_1725	FCA378-10	CAN587691	Harris, J.G.	27-Jul-1982	Canada	Nunavut	Ellesmere Island		Eureka	80	-85.8	20	552[0n]	762[0n]	KC482142	KC474217
Brassicaceae	Braya thorild-wulffii Ostenf. subsp. thorild-wulfii	Gillespie_6486	FCA401-10	CAN585103	Gillespie, L.J.; Consaul, L.L.	24-Jul-1999	Canada	Nunavut	Ellesmere Island		Hazen Camp, N shore of Lake Hazen, Ellesmere Island National Park Reserve	81.82	-71.33		552[0n]	753[0n]	KC482143	KC474218
Brassicaceae	Cardamine bellidifolia L.	Gillespie_6830	FCA402-10	CAN595852	Gillespie, L.J.; Consaul, L.L.	23-Jul-2000	Canada	Northwest Territories	Prince Patrick Island		West coast	76.76	-120.46	6	480[0n]	661[0n]	KC482201	KC474272
Brassicaceae	Cardamine bellidifolia L.	Aiken_04-103_CAN	FCA1826-11	CAN586576	Aiken, S.G.; LeBlanc, M.	21-Jul-2004	Canada	Nunavut	Baffin Island	Iqaluit	Tundra Valley.	63.7383	-68.4986		552[0n]		KC482202
Brassicaceae	Cardamine bellidifolia L.	Murray_10285_CAN	FCA1825-11	CAN582733	Murray, D.F.; Yurtsev, B.A.	26-Jul-1990	Canada	Nunavut	Ellesmere Island		Quttinirpaaq National Park Reserve. Tanquary Fiord Quad., Ekblaw Lake, SW shoreline of lake	81.6167	-75.5	460	552[0n]		KC482203
Brassicaceae	Cardamine bellidifolia L.	Gillespie_6843	FCA336-10	CAN585153	Gillespie, L.J.; Consaul, L.L.	23-Jul-2000	Canada	Northwest Territories	Prince Patrick Island		Central Plateau	76.75	-119.5		552[0n]	762[0n]	KC482204	KC474273
Brassicaceae	Cardamine bellidifolia L.	Consaul_3806_CAN	FCA2090-11	CAN599383		28-Jun-2010	Canada	Nunavut	Hudsons Bay	Belcher Islands	Flaherty Island. In the vicinity of the fresh water lake in lowlands 1 km W of Kihlbay.	56.472	-79.042	20	552[0n]	690[1n]	KC482205	KC474274
Brassicaceae	Cardamine digitata Richardson	Gillespie_8829	FCA763-10	CAN595275	Gillespie, L.J.; Saarela, J.M.; Consaul, L.L.; Bull, R.D.; Boxwell, J.; Hunter, C.	06-Jul-2009	Canada	Northwest Territories	Mainland Northwest Territories	Tuktut Nogait National Park	West side of Hornaday River, east of Castle Butte.	68.253	-121.811	410	552[0n]	740[0n]	KC482206	KC474275
Brassicaceae	Cardamine digitata Richardson	Gillespie_7096_CAN	FCA1827-11	CAN586161	Gillespie, L.J.; Bickerton, H.; Consaul, L.L.	16-Jul-2003	Canada	Northwest Territories	Banks Island	Masik River	Masik River Valley: flat valley bottom, on S side of large oblong lake, ~100m S of lake.	71.5939	-123.149	65	552[0n]		KC482207
Brassicaceae	Cardamine digitata Richardson	Gillespie_8553	FCA604-10	CAN595991	Gillespie, L.J.; Saarela, J.M.; Consaul, L.L.; Bull, R.D.	27-Jun-2009	Canada	Northwest Territories	Mainland Northwest Territories	Paulatuk	Paulatuk. Behind Northern Store/Hotel/Parks Canada building (Paulatuk Centre).	69.467	-124.211	4	552[0n]	762[0n]	KC482208	KC474276
Brassicaceae	Cardamine digitata Richardson	Gillespie_et_al_7498	FCA029-09	CAN592278	Gillespie, L.J.; Saarela, J.M.; Consaul, L.L.; Bull, R.D.	04-Jul-2008	Canada	Nunavut	Victoria Island	Oterkvik Point	Oterkvik Point vicinity. Area S of camp: 9-10 km north of Coronation Gulf coast, 12-13 km north of point.	68.647	-112.661	55	552[0n]	762[0n]	KC482209	KC474277
Brassicaceae	Cardamine digitata Richardson	Burt_s.n._CAN593391	FCA322-10	CAN593391	Burt, P.	02-Jul-2008	Canada	Nunavut	Kitikmeot Region: Bathurst Inlet		community of Bathurst Inlet.	66.84	-108.03	1	552[0n]	691[0n]	KC482210	KC474278
Brassicaceae	Cardamine digitata Richardson	Gillespie_9810_CAN	FCA2769-11	CAN599236	Gillespie, L.J.; Saarela, J.M.; Doubt, J.; Bull, R.D.; Sokoloff, P.C.	14-Jul-2010	Canada	Northwest Territories	Victoria Island	Minto Inlet	Small unnamed lake 200m NE of Fish lake on lower Kuujjua River, 17 km SE of Minto Inlet	71.272	-116.467	75	552[0n]		KC482211
Brassicaceae	Cardamine microphylla Adams	Bennett_06-438_CAN	FCA2248-11	CAN589382	Bennett, B.A.; Oldham, M.J.	03-Aug-2006	Canada	Yukon		Richardson Mountains	Fish Creek	67.89	-136.55	841	552[0n]	618[1n]	KC482212	KC474279
Brassicaceae	Cardamine pratensis L.	Brysting_01-087_CAN	FCA1829-11	CAN583986	Aiken, S.G.; Brysting, A.	30-Jul-2001	Canada	Nunavut	Southampton Island	Coral Harbour	low lying between graveyard and oil tank farm.	64.1333	-83.1667		552[0n]		KC482213
Brassicaceae	Cardamine pratensis L.	Elven_2340-9_CAN	FCA1830-11	CAN583518	Elven, R.	07-Aug-1999	Canada	Northwest Territories	Cape Bathurst		brook system N of river from Lake McKinlay, 0.7-1.5 km from sea.	70.4833	-127.8		552[0n]		KC482214
Brassicaceae	Cardamine pratensis L.	Consaul_3923_CAN	FCA1928-11	CAN599662	Consaul, L.L.; Ip, M.; Charette, D.	03-Jul-2010	Canada	Nunavut	Hudson Bay	Belcher Islands	Flaherty Island. Sanikiluaq, shoreline of lake beside school.	56.608	-79.269	18	552[0n]	741[2n]	KC482215	KC474280
Brassicaceae	Cardamine pratensis L.	Gillespie_8964	FCA820-10	CAN595374	Gillespie, L.J.; Saarela, J.M.; Consaul, L.L.; Bull, R.D.; Boxwell, J.; Hunter, C.	11-Jul-2009	Canada	Northwest Territories	Mainland Northwest Territories	Tuktut Nogait National Park	East side of Hornaday River, at base of NW facing ridge.	68.406	-121.989	375	552[0n]		KC482216
Brassicaceae	Cardamine pratensis L.	Gillespie_et_al_8045	FCA148-09	CAN592288	Gillespie, L.J.; Saarela, J.M.; Consaul, L.L.; Bull, R.D.	18-Jul-2008	Canada	Nunavut	Victoria Island	Johansen Bay	Johansen Bay, 18 km east-northeast of airstrip. Nakoyoktok River at outflow of large unnamed lake.	68.719	-110.783	25	552[0n]	504[0n]	KC482217	KC474281
Brassicaceae	Cardamine pratensis L.	Gillespie_10133_CAN	FCA2901-11	CAN599237	Gillespie, L.J.; Saarela, J.M.; Doubt, J.; Bull, R.D.; Sokoloff, P.C.	23-Jul-2010	Canada	Northwest Territories	Victoria Island	Minto Inlet	River valley at N head of Minto Inlet, ~ 3 km from Inlet	71.68	-115.492	24	553[0n]	762[0n]	KC482218	KC474282
Brassicaceae	Cardamine pratensis L.	Brunton_10579_CAN	FCA1831-11	CAN565190	Brunton, D.F.; McIntosh, K.L.	26-Jul-1991	Canada	Nunavut	Rankin Inlet		13 km NW of Rankin Inlet along Meliadine esker at NE end Sik-sik` Lake, Meliadine River Park study area, Hudson Bay.`	62.9167	-92.225		552[0n]		KC482219
Brassicaceae	Cardamine pratensis L.	Brunton_9766_CAN	FCA1828-11	CAN550004	Brunton, D.F.; McIntosh, K.L.	24-Jul-1990	Canada	Nunavut	Baffin Island	Iqaluit	Sylvia Grinnell Park: East side of Sylvia Grinnell River 1.5 km south of main rapids	63.7347	-68.5583		552[0n]		KC482220
Brassicaceae	Cardamine pratensis L.	Gillespie_9799_CAN	FCA2763-11	CAN599231	Gillespie, L.J.; Saarela, J.M.; Doubt, J.; Bull, R.D.; Sokoloff, P.C.	14-Jul-2010	Canada	Northwest Territories	Victoria Island	Minto Inlet	Wet sedge meadow between two small lakes NE of Fish lake on lower Kuujjua River, 17 km SE of Minto Inlet, Approx. 4 km E of Uluhaktok Fishing Camp	71.272	-116.467	75		716[0n]		KC474283
Brassicaceae	Cardamine pratensis L.	Aiken_04-107a_CAN	FCA1832-11	CAN586582	Aiken, S.G.; LeBlanc, M.	22-Jul-2004	Canada	Nunavut	Baffin Island	Iqaluit	Sylvia Grinnell Park.	63.7386	-68.5586		552[0n]		KC482221
Brassicaceae	Cochlearia groenlandica L.	Aiken_04-085_CAN	FCA1833-11	CAN586556	Aiken, S.G.; LeBlanc, M.	13-Jul-2004	Canada	Nunavut	Baffin Island	Ogac Lake	Ney Harbour.	62.8553	-67.3469		552[0n]	636[0n]	KC482450	KC474476
Brassicaceae	Cochlearia groenlandica L.	Gillespie_6548_CAN	FCA1838-11	CAN586117	Gillespie, L.J.; Consaul, L.L.	08-Jan-1999	Canada	Nunavut	Axel Heiberg Island	Expedition River	McGill University Field Camp on N side of Expedition River. Moist saline slope along river ~1.5 km S of camp.	79.4	-90.8		552[0n]	624[1n]	KC482451	KC474477
Brassicaceae	Cochlearia groenlandica L.	Consaul_4332_CAN	FCA2001-11	CAN599830	Consaul, L.L.; Charette, D.; Tookalook, A.; Amitook, A.; Arragutainaq, L.; Arragutainaq, L.; Kattuk, E.; Kattuk, E.	20-Aug-2010	Canada	Nunavut	Hudson Bay	Belcher Islands	Snape Island. Anurituq, Rock Passage, on northeast tip of island, on Omarolluk Sound.	55.883	-79.217	2		642[0n]		KC474478
Brassicaceae	Cochlearia groenlandica L.	Saarela_1451_CAN	FCA2511-11	CAN598643	Saarela, J.M.; Bull, R.D.	05-Jul-2010	Canada	Northwest Territories	Victoria Island	Ulakhaktok	Adjacent to Kings Bay, across water from `Old Holman`: N side of Uluhaktok	70.735	-117.761	6	552[0n]	762[0n]	KC482452	KC474479
Brassicaceae	Cochlearia groenlandica L.	Aiken_99-181_CAN	FCA1839-11	CAN582504	Aiken, S.G.	07-Jan-1999	Canada	Northwest Territories	Banks Island	Aulavik National Park	Archaeological site beside Sharon Lake.	73.5069	-120.351	80	552[0n]		KC482453
Brassicaceae	Cochlearia groenlandica L.	Elven_3157-9_CAN	FCA1834-11	CAN583551	Elven, R.	25-Aug-1999	Canada	Nunavut	Devon Island	Croker Bay	Croker Bay, E side near entrance.	74.5333	-82.7833		552[0n]	636[0n]	KC482454	KC474480
Brassicaceae	Cochlearia groenlandica L.	Gillespie_9626_CAN	FCA2684-11	CAN598833	Gillespie, L.J.; Saarela, J.M.; Doubt, J.; Bull, R.D.; Sokoloff, P.C.	10-Jul-2010	Canada	Northwest Territories	Victoria Island	Boot Inlet	Shoreline at NE corner of Boot Inlet	71.455	-117.463	13	552[0n]	659[0n]	KC482455	KC474481
Brassicaceae	Cochlearia groenlandica L.	Aiken_94-007_CAN	FCA1837-11	CAN571422	Aiken, S.G.	08-Aug-1994	Canada	Nunavut	Ellesmere Island	Tanquary Camp	Quttinirpaaq National Park Reserve. Tanquary Fiord, near Tanquary camp.	81.417	-79.75		552[0n]		KC482456
Brassicaceae	Cochlearia groenlandica L.	Aiken_93-052_CAN	FCA1836-11	CAN566576	Aiken, S.G.; Maus, L.A.	29-Jul-1993	Canada	Nunavut	Ellesmere Island	Vendom Fiord	River bed near the head of the fiord.	78.0667	-82.8		552[0n]		KC482457
Brassicaceae	Cochlearia groenlandica L.	Gillespie_et_al_8009	FCA143-09	CAN592286	Gillespie, L.J.; Saarela, J.M.; Consaul, L.L.; Bull, R.D.	16-Jul-2008	Canada	Nunavut	Victoria Island	Johansen Bay	Coast opposite Richardson Islands, ca. 18 km E of Johansen Bay airstrip.	68.733	-110.719	3	552[0n]		KC482458
Brassicaceae	Cochlearia groenlandica L.	Brunton_9840_CAN	FCA1835-11	CAN549941	Brunton, D.F.; McIntosh, K.L.	26-Jul-1990	Canada	Nunavut	Baffin Island	Iqaluit	200 m west of the Causeway, at the inlet along west shore of Koojessi Inlet, 2 km south of Iqaluit.	63.7286	-68.5333		552[0n]		KC482459
Brassicaceae	Descurainia sophioides (Fisch. ex Hook.) O.E. Schulz	Brunton_10754_CAN	FCA2391-11	CAN565000	Brunton, D.F.; McIntosh, K.L.	30-Jul-1991	Canada	Nunavut		West Hudson Bay	Meliadine River Park	62.883	-92.1833		552[0n]	762[0n]	KC482522	KC474533
Brassicaceae	Descurainia sophioides (Fisch. ex Hook.) O.E. Schulz	Gillespie_8579	FCA627-10	CAN595008	Gillespie, L.J.; Saarela, J.M.; Consaul, L.L.; Bull, R.D.	28-Jun-2009	Canada	Northwest Territories	Mainland Northwest Territories	Paulatuk	East of Paulatuk, adjacent to Darnley Bay.	69.45	-124.197	3	552[0n]	760[0n]	KC482523	KC474534
Brassicaceae	Descurainia sophioides (Fisch. ex Hook.) O.E. Schulz	Gillespie_9932_CAN	FCA2840-11	CAN598835	Gillespie, L.J.; Saarela, J.M.; Doubt, J.; Bull, R.D.; Sokoloff, P.C.	17-Jul-2010	Canada	Northwest Territories	Victoria Island	Minto Inlet	Shore of Kuujjua River Delta at Minto Inlet	71.313	-116.916	4	552[0n]	762[0n]	KC482524	KC474535
Brassicaceae	Descurainia sophioides (Fisch. ex Hook.) O.E. Schulz	Gillespie_et_al_8310	FCA174-09	CAN592290	Gillespie, L.J.; Saarela, J.M.; Consaul, L.L.; Bull, R.D.	23-Jul-2008	Canada	Nunavut	Victoria Island	Sinclair Creek	Disturbed ground in the vicinity of the Sinclair Creek North Warning System site (abandoned DEW-line site).	68.764	-109.156	75	552[0n]	762[0n]	KC482525	KC474536
Brassicaceae	Descurainia sophioides (Fisch. ex Hook.) O.E. Schulz	Gillespie_7191_CAN	FCA1840-11	CAN586157	Gillespie, L.J.; Bickerton, H.; Consaul, L.L.	23-Jul-2003	Canada	Northwest Territories	Banks Island	De Salis Bay	~4km W of Windrum Lagoon, ~2 km N of Sandhill River: W end of lake at base of hill.	71.4706	-121.922	15	552[0n]	762[0n]	KC482526	KC474537
Brassicaceae	Descurainia sophioides (Fisch. ex Hook.) O.E. Schulz	Saarela_1413_CAN	FCA2473-11	CAN599281	Saarela, J.M.; Bull, R.D.	05-Jul-2010	Canada	Northwest Territories		Victoria Island	Uluhaktok	70.735	-117.761	6	552[0n]	758[0n]	KC482527	KC474538
Brassicaceae	Draba alpina Asso	Gillespie_6705_CAN	FCA1843-11	CAN585042	Gillespie, L.J.; Consaul, L.L.; Soreng, R.J.	08-Dec-1999	Canada	Nunavut	Baffin Island	Savage Harbour	Lower Savage Islands, V-shaped lake 1.5 km S of Savage harbour.	61.8192	-65.7103	55	552[0n]	635[1n]	KC482539	KC474549
Brassicaceae	Draba alpina Asso	Elven_3002-9_CAN	FCA1842-11	CAN583560	Elven, R.	19-Aug-1999	Canada	Nunavut	Ellef Ringnes Island	Reindeer Peninsula	Reindeer Penninsula, central part.	78.9167	-104.633		552[0n]		KC482540
Brassicaceae	Draba alpina Asso	Elven_2401-9_CAN	FCA1844-11	CAN583334	Elven, R.	07-Aug-1999	Canada	Northwest Territories	Cape Bathurst	Anderson River	Cape Bathurst E side, brook system N of river from Lake McKinlay, 0.7-1.5 km from sea.	70.4833	-127.8		551[0n]	635[1n]	KC482541	KC474550
Brassicaceae	Draba alpina Asso	Gillespie_7229_CAN	FCA1841-11	CAN586224	Gillespie, L.J.; Bickerton, H.; Consaul, L.L.	24-Jul-2003	Canada	Northwest Territories	Banks Island	Nelson Head	Southernmost tip of Banks Island.	71.0939	-122.779	280	552[0n]	636[0n]	KC482542	KC474551
Brassicaceae	Draba alpina Asso	Consaul_3516_CAN	FCA2018-11	CAN599667	Consaul, L.L.; Tsujimoto, M.; Ip, M.; Charette, D.; Kattuck, E.; Ekidlak, C.; Ekidlak, A.; Inuktaluk, M.; Kudluarok Sr., S.	20-Jun-2010	Canada	Nunavut	Hudsons Bay	Belcher Islands	Flaherty Island. Near cabin on slopes just above coastal area.	56.331	-79.514	8	552[0n]		KC482543
Brassicaceae	Draba arctica J. Vahl	Aiken_93-056_CAN	FCA1847-11	CAN567884	Aiken, S.G.; Maus, L.A.	29-Jul-1993	Canada	Nunavut	Ellesmere Island	Vendom Fiord	River bed near the head of the fiord.	78.0667	-82.8		552[0n]	633[3n]	KC482544	KC474552
Brassicaceae	Draba arctica J. Vahl	Elven_3293-99_CAN	FCA1846-11	CAN583513	Elven, R.	25-Aug-1999	Canada	Nunavut	Devon Island	Croker Bay	Croker Bay, E side near entrance.	74.5333	-82.7833		552[0n]	636[0n]	KC482545	KC474553
Brassicaceae	Draba arctica J. Vahl	Consaul_3780_CAN	FCA2082-11	CAN599898			Canada	Nunavut	Hudsons Bay	Belcher Islands	Flaherty Island. Rocky ledges above fresh lake in lowlands 1 km W of Kihlbay.	56.472	-79.042	30	522[0n]	691[0n]	KC482546	KC474554
Brassicaceae	Draba cinerea Adams	Gillespie_et_al_7531	FCA044-09	CAN592280	Gillespie, L.J.; Saarela, J.M.; Consaul, L.L.; Bull, R.D.	04-Jul-2008	Canada	Nunavut	Victoria Island	Oterkvik Point	Oterkvik Point vicinity. Small cliff south of camp: ca. 10 km north of Coronation Gulf coast, 13 km north of point.	68.703	-112.653	65	552[0n]	636[0n]	KC482547	KC474555
Brassicaceae	Draba cinerea Adams	Gillespie_9996_CAN	FCA2860-11	CAN598573	Gillespie, L.J.; Saarela, J.M.; Doubt, J.; Bull, R.D.; Sokoloff, P.C.	18-Jul-2010	Canada	Northwest Territories	Victoria Island	Minto Inlet	Escarpment SE of Fish lake on lower Kuujjua River, 17 km SE of Minto Inlet, Approx. 6 km E of Uluhaktok Fishing Camp	71.231	-116.462	130	552[0n]	761[0n]	KC482548	KC474556
Brassicaceae	Draba cinerea Adams	Murray_10056_CAN	FCA1845-11	CAN582825	Murray, D.F.; Yurtsev, B.A.	17-Jul-1990	Canada	Nunavut	Ellesmere Island	Quttinirpaaq National Park Reserve.	Head of Tanquary Fiord Quad., Rollrock R., E. side of river	81.5	-76.5	458	552[0n]	635[1n]	KC482549	KC474557
Brassicaceae	Draba cinerea Adams	Gillett_18661_CAN	FCA3017-11	CAN464282	Gillett, J.M.	18-Jul-1981	Canada	Northwest Territories		Mainland Northwest Territoires	Tuktoyaktuk	69.45	-133.033	0	552[0n]	636[0n]	KC482550	KC474558
Brassicaceae	Draba cinerea Adams	Gillespie_9997_CAN	FCA2861-11	CAN598629	Gillespie, L.J.; Saarela, J.M.; Doubt, J.; Bull, R.D.; Sokoloff, P.C.	18-Jul-2010	Canada	Northwest Territories	Victoria Island	Minto Inlet	Escarpment SE of Fish lake on lower Kuujjua River, 17 km SE of Minto Inlet, Approx. 6 km E of Uluhaktok Fishing Camp	71.231	-116.462	130	552[0n]	762[0n]	KC482551	KC474559
Brassicaceae	Draba cinerea Adams	Gillespie_9469_CAN	FCA2640-11	CAN598653	Gillespie, L.J.; Saarela, J.M.; Doubt, J.; Bull, R.D.; Sokoloff, P.C.	07-Jul-2010	Canada	Northwest Territories	Victoria Island	Minto Inlet	8 km NE of Minto Inlet in valley at small river that feeds into head of Inlet (Minto GEM Camp - 2010)	71.619	-115.493	100	552[0n]	761[0n]	KC482552	KC474560
Brassicaceae	Draba cinerea Adams	Saarela_1487_CAN	FCA2547-11	CAN598657	Saarela, J.M.; Bull, R.D.	05-Jul-2010	Canada	Northwest Territories	Victoria Island	Ulakhaktok	Behind Helen Kalvak Elihakvik School and eastwards toward the fishing dock east of Uluhaktok	70.738	-117.762	15		761[0n]		KC474561
Brassicaceae	Draba cinerea Adams	Murray_10295_CAN	FCA1884-11	CAN582860	Murray, D.F.; Yurtsev, B.A.	26-Jul-1990	Canada	Nunavut	Ellesmere Island	Quttinirpaaq National Park Reserve.	Tanquary Fiord Quad., Ekblaw Lake, SW shoreline of lake	81.6167	-75.5	460	552[0n]		KC482553
Brassicaceae	Draba cinerea Adams	Saarela_1479_CAN	FCA2539-11	CAN598663	Saarela, J.M.; Bull, R.D.	05-Jul-2010	Canada	Northwest Territories	Victoria Island	Ulakhaktok	Behind Helen Kalvak Elihakvik School and eastwards toward the fishing dock east of Uluhaktok	70.738	-117.762	15	552[0n]	762[0n]	KC482554	KC474562
Brassicaceae	Draba cinerea Adams	Bennett_05-0730_CAN	FCA3015-11	CAN589386	Bennett, B.A.; Parker, C.L.; McIntosh, T.; Seccombe-Hett, P.; Joe, M.	05-Aug-2005	Canada	Nunavut		Ivvavik National Park	Ptarmigan Bay	69.487	-139.087	4.57206	552[0n]	762[0n]	KC482555	KC474563
Brassicaceae	Draba cinerea Adams	Consaul_4077_CAN	FCA1956-11	CAN599657	Consaul, L.L.; Kattuck, E.; Ekidlak, C.; Charette, D.	12-Aug-2010	Canada	Nunavut	Hudson Bay	Belcher Islands	Flaherty Island. Katapik. Area from coast up to top of rocky ridge behind.	56.733	-79.383	12	552[0n]	738[1n]	KC482556	KC474564
Brassicaceae	Draba cinerea Adams	Saarela_1425_CAN	FCA2485-11	CAN598625	Saarela, J.M.; Bull, R.D.	05-Jul-2010	Canada	Northwest Territories		Victoria Island	Uluhaktok	70.735	-117.761	6	552[0n]	696[0n]	KC482557	KC474565
Brassicaceae	Draba cinerea Adams	Gillespie_7107_CAN	FCA1850-11	CAN586219	Gillespie, L.J.; Bickerton, H.; Consaul, L.L.	16-Jul-2003	Canada	Northwest Territories	Banks Island	Masik River	Masik River Valley: flat valley bottom, S side of large oblong lake, ~50m from lakeshore.	71.5939	-123.149	65	552[0n]	635[1n]	KC482558	KC474566
Brassicaceae	Draba cinerea Adams	Murray_10073_CAN	FCA1849-11	CAN582767	Murray, D.F.; Yurtsev, B.A.	17-Jul-1990	Canada	Nunavut	Ellesmere Island	Quttinirpaaq National Park Reserve.	Quttinirpaaq National Park Reserve. Head of Tanquary Fiord Quad., Rollrock R., E. side of river	81.5	-76.5	458	552[0n]	636[0n]	KC482559	KC474567
Brassicaceae	Draba cinerea Adams	Gillespie_9890_CAN	FCA2814-11	CAN598665	Gillespie, L.J.; Saarela, J.M.; Doubt, J.; Bull, R.D.; Sokoloff, P.C.	16-Jul-2010	Canada	Northwest Territories	Victoria Island	Minto Inlet	Riverbed E of Kuujua River, 2 km S of on lower Kuujjua River, 17 km SE of Minto Inlet	71.18	-116.6	110	552[0n]	762[0n]	KC482560	KC474568
Brassicaceae	Draba cinerea Adams	Gillespie_9898_CAN	FCA2819-11	CAN598658	Gillespie, L.J.; Saarela, J.M.; Doubt, J.; Bull, R.D.; Sokoloff, P.C.	16-Jul-2010	Canada	Northwest Territories	Victoria Island	Minto Inlet	Riverbed E of Kuujua River, 2 km S of on lower Kuujjua River, 17 km SE of Minto Inlet	71.239	-116.447	139	552[0n]	762[0n]	KC482561	KC474569
Brassicaceae	Draba cinerea Adams	Saarela_1415_CAN	FCA2475-11	CAN598624	Saarela, J.M.; Bull, R.D.	05-Jul-2010	Canada	Northwest Territories		Victoria Island	Uluhaktok	70.735	-117.761	6	552[0n]	696[0n]	KC482562	KC474570
Brassicaceae	Draba cinerea Adams	Gillespie_10081_CAN	FCA2886-11	CAN598568	Gillespie, L.J.; Saarela, J.M.; Doubt, J.; Bull, R.D.; Sokoloff, P.C.	21-Jul-2010	Canada	Northwest Territories	Victoria Island	Minto Inlet	Flat to gently sloping plateau E of junction of 3 rivers 6 km NE of head of Minto Inlet	71.66	-115.57	210	553[0n]	762[0n]	KC482563	KC474571
Brassicaceae	Draba corymbosa R. Br. ex DC.	Gillespie_7199_CAN	FCA1875-11	CAN586234	Gillespie, L.J.; Bickerton, H.; Consaul, L.L.	23-Jul-2003	Canada	Northwest Territories	Banks Island	De Salis Bay	~4km W of Windrum Lagoon, ~2km N of Sandhill River: S-facing slope above lake.	71.4808	-121.923	30	552[0n]		KC482564
Brassicaceae	Draba corymbosa R. Br. ex DC.	Gillespie_9705_CAN	FCA2712-11	CAN598571	Gillespie, L.J.; Saarela, J.M.; Doubt, J.; Bull, R.D.; Sokoloff, P.C.	11-Jul-2010	Canada	Northwest Territories	Victoria Island	Boot Inlet	Large hill on W side of small round lake (~1 km diameter: ca. 4 km N of Boot Inlet)	71.579	-117.494	240		762[0n]		KC474572
Brassicaceae	Draba corymbosa R. Br. ex DC.	Gillespie_6685b_CAN	FCA3025-11	CAN586118	Gillespie, L.J., Consaul, L.L.; Soreng, R.J.	09-Aug-1999	Canada	Nunavut		Cornwallis Island	Resolute	74.683	-94.083		552[0n]	762[0n]	KC482565	KC474573
Brassicaceae	Draba corymbosa R. Br. ex DC.	Gillespie_9707_CAN	FCA2714-11	CAN598651	Gillespie, L.J.; Saarela, J.M.; Doubt, J.; Bull, R.D.; Sokoloff, P.C.	11-Jul-2010	Canada	Northwest Territories	Victoria Island	Boot Inlet	Summit of large hill on W side of small round lake (~1 km diameter: ca. 4 km N of Boot Inlet)	71.561	-117.463	295	552[0n]	762[0n]	KC482566	KC474574
Brassicaceae	Draba corymbosa R. Br. ex DC.	Gillespie_9870_CAN	FCA2808-11	CAN598667	Gillespie, L.J.; Saarela, J.M.; Doubt, J.; Bull, R.D.; Sokoloff, P.C.	16-Jul-2010	Canada	Northwest Territories	Victoria Island	Minto Inlet	Base of cliffs on S shore of Fish lake on lower Kuujjua River, 17 km SE of Minto Inlet	71.27	-116.46	95	552[0n]	762[0n]	KC482567	KC474575
Brassicaceae	Draba corymbosa R. Br. ex DC.	Gillespie_10253_CAN	FCA2935-11	CAN598574	Gillespie, L.J.; Saarela, J.M.; Doubt, J.; Bull, R.D.; Sokoloff, P.C.	25-Jul-2010	Canada	Northwest Territories	Victoria Island	Minto Inlet	Deep canyon in escarpment S of head of Minto Inlet, vicinity of large waterfall, top of canyon near waterfall	71.499	-115.206	210		762[0n]		KC474576
Brassicaceae	Draba corymbosa R. Br. ex DC.	Gillespie_et_al_7471	FCA017-09	CAN592274	Gillespie, L.J.; Saarela, J.M.; Consaul, L.L.; Bull, R.D.	03-Jul-2008	Canada	Nunavut	Victoria Island	Oterkvik Point	Camp 13 km north of Oterkvik Point, 10 km north of coast at Coronation Gulf: upper camp area.	68.739	-112.625	55	552[0n]	761[1n]	KC482568	KC474577
Brassicaceae	Draba corymbosa R. Br. ex DC.	Gillespie_9704_CAN	FCA2711-11	CAN598650	Gillespie, L.J.; Saarela, J.M.; Doubt, J.; Bull, R.D.; Sokoloff, P.C.	11-Jul-2010	Canada	Northwest Territories	Victoria Island	Boot Inlet	Large hill on W side of small round lake (~1 km diameter: ca. 4 km N of Boot Inlet)	71.579	-117.494	240	552[0n]	762[0n]	KC482569	KC474578
Brassicaceae	Draba corymbosa R. Br. ex DC.	Gillespie_9703_CAN	FCA2710-11	CAN598649	Gillespie, L.J.; Saarela, J.M.; Doubt, J.; Bull, R.D.; Sokoloff, P.C.	11-Jul-2010	Canada	Northwest Territories	Victoria Island	Boot Inlet	Large hill on W side of small round lake (~1 km diameter: ca. 4 km N of Boot Inlet)	71.579	-117.494	240	552[0n]	761[0n]	KC482570	KC474579
Brassicaceae	Draba corymbosa R. Br. ex DC.	Gillespie_9949_CAN	FCA2845-11	CAN598655	Gillespie, L.J.; Saarela, J.M.; Doubt, J.; Bull, R.D.; Sokoloff, P.C.	17-Jul-2010	Canada	Northwest Territories	Victoria Island	Minto Inlet	Base of northfacing cliffs 68 km ENE of Uluhkatok, south of Minto Inlet	71.199	-116.284	240	552[0n]	762[0n]	KC482571	KC474580
Brassicaceae	Draba corymbosa R. Br. ex DC.	Gillespie_9685_CAN	FCA2701-11	CAN598647	Gillespie, L.J.; Saarela, J.M.; Doubt, J.; Bull, R.D.; Sokoloff, P.C.	11-Jul-2010	Canada	Northwest Territories	Victoria Island	Boot Inlet	NW side of small round lake (~1 km diameter: ca. 4 km N of Boot Inlet on N side of Minto Inlet)	71.608	-117.48	80	552[0n]	761[0n]	KC482572	KC474581
Brassicaceae	Draba corymbosa R. Br. ex DC.	Gillespie_6500	FCA403-10	CAN585012	Gillespie, L.J.; Consaul, L.L.	25-Jul-1999	Canada	Nunavut	Ellesmere Island		D`Iberville	80.6	-79.58	7	552[0n]	663[0n]	KC482573	KC474582
Brassicaceae	Draba corymbosa R. Br. ex DC.	Gillespie_9994_CAN	FCA2859-11	CAN598631	Gillespie, L.J.; Saarela, J.M.; Doubt, J.; Bull, R.D.; Sokoloff, P.C.	18-Jul-2010	Canada	Northwest Territories	Victoria Island	Minto Inlet	Escarpment SE of Fish lake on lower Kuujjua River, 17 km SE of Minto Inlet, Approx. 6 km E of Uluhaktok Fishing Camp	71.231	-116.462	130	552[0n]	762[0n]	KC482574	KC474583
Brassicaceae	Draba corymbosa R. Br. ex DC.	Gillespie_9702_CAN	FCA2709-11	CAN598572	Gillespie, L.J.; Saarela, J.M.; Doubt, J.; Bull, R.D.; Sokoloff, P.C.	11-Jul-2010	Canada	Northwest Territories	Victoria Island	Boot Inlet	Large hill on W side of small round lake (~1 km diameter: ca. 4 km N of Boot Inlet)	71.579	-117.494	240	552[0n]	761[0n]	KC482575	KC474584
Brassicaceae	Draba corymbosa R. Br. ex DC.	Gillespie_9687_CAN	FCA2702-11	CAN598666	Gillespie, L.J.; Saarela, J.M.; Doubt, J.; Bull, R.D.; Sokoloff, P.C.	11-Jul-2010	Canada	Northwest Territories	Victoria Island	Boot Inlet	Large hill on W side of small round lake (~1 km diameter: ca. 4 km N of Boot Inlet)	71.57	-117.494	150	552[0n]	761[0n]	KC482576	KC474585
Brassicaceae	Draba corymbosa R. Br. ex DC.	Gillespie_9470_CAN	FCA2641-11	CAN598654	Gillespie, L.J.; Saarela, J.M.; Doubt, J.; Bull, R.D.; Sokoloff, P.C.	07-Jul-2010	Canada	Northwest Territories	Victoria Island	Minto Inlet	8 km NE of Minto Inlet in valley at small river that feeds into head of Inlet (Minto GEM Camp - 2010)	71.619	-115.493	100		661[0n]		KC474586
Brassicaceae	Draba corymbosa R. Br. ex DC.	Gillespie_10012_CAN	FCA2864-11	CAN598633	Gillespie, L.J.; Saarela, J.M.; Doubt, J.; Bull, R.D.; Sokoloff, P.C.	19-Jul-2010	Canada	Northwest Territories	Victoria Island	Minto Inlet	8 km NE of Minto Inlet in valley at small river that feeds into head of Inlet (Minto GEM Camp - 2010)	71.663	-115.58	164	552[0n]	762[0n]	KC482577	KC474587
Brassicaceae	Draba corymbosa R. Br. ex DC.	Gillespie_9843_CAN	FCA2791-11	CAN598630	Gillespie, L.J.; Saarela, J.M.; Doubt, J.; Bull, R.D.; Sokoloff, P.C.	15-Jul-2010	Canada	Northwest Territories	Victoria Island	Minto Inlet	Rocky talus towards summit of arge conical hill, E of Fish lake on lower Kuujjua River, 17 km SE of Minto Inlet	71.244	-116.339	114	552[0n]	762[0n]	KC482578	KC474588
Brassicaceae	Draba corymbosa R. Br. ex DC.	Gillespie_9834_CAN	FCA2785-11	CAN598580	Gillespie, L.J.; Saarela, J.M.; Doubt, J.; Bull, R.D.; Sokoloff, P.C.	15-Jul-2010	Canada	Northwest Territories	Victoria Island	Minto Inlet	Gentle slope below steep scree below a large conical hill, E of Fish lake on lower Kuujjua River, 17 km SE of Minto Inlet	71.244	-116.339	110	552[0n]	762[0n]	KC482579	KC474589
Brassicaceae	Draba corymbosa R. Br. ex DC.	Gillespie_10058_CAN	FCA2873-11	CAN598575	Gillespie, L.J.; Saarela, J.M.; Doubt, J.; Bull, R.D.; Sokoloff, P.C.	21-Jul-2010	Canada	Northwest Territories	Victoria Island	Minto Inlet	Base of slope in river valley 7 km NE of Minto Inlet in valley at small river that feeds into head of Inlet	71.735	-115.549	150	553[0n]	762[0n]	KC482580	KC474590
Brassicaceae	Draba corymbosa R. Br. ex DC.	Gillespie_10059_CAN	FCA2874-11	CAN598569	Gillespie, L.J.; Saarela, J.M.; Doubt, J.; Bull, R.D.; Sokoloff, P.C.	21-Jul-2010	Canada	Northwest Territories	Victoria Island	Minto Inlet	Valley at the junction of 3 rivers 6 km NE of head of Minto Inlet	71.687	-115.512	135	553[0n]	762[0n]	KC482581	KC474591
Brassicaceae	Draba corymbosa R. Br. ex DC.	Gillespie_9701_CAN	FCA2708-11	CAN598579	Gillespie, L.J.; Saarela, J.M.; Doubt, J.; Bull, R.D.; Sokoloff, P.C.	11-Jul-2010	Canada	Northwest Territories	Victoria Island	Boot Inlet	Large hill on W side of small round lake (~1 km diameter: ca. 4 km N of Boot Inlet)	71.579	-117.494	240	552[0n]	761[0n]	KC482582	KC474592
Brassicaceae	Draba corymbosa R. Br. ex DC.	Aiken_98-048_CAN	FCA1872-11	CAN582551	Aiken, S.G.; MacCormac, M.	26-Jul-1998	Canada	Nunavut	Ellesmere Island	John Richardson Bay	Near John Richardson Bay, near the face of a glacier.	80.3458	-71.3431		552[0n]	739[1n]	KC482583	KC474593
Brassicaceae	Draba corymbosa R. Br. ex DC.	Elven_3339-9_CAN	FCA1873-11	CAN583527	Elven, R.	25-Aug-1999	Canada	Nunavut	Devon Island	Croker Bay	Croker Bay, E side near entrance.	74.5333	-82.7833		552[0n]	0[0n]	KC482584
Brassicaceae	Draba corymbosa R. Br. ex DC.	Aiken_92-013_CAN	FCA1874-11	CAN565677	Aiken, S.G.; Maus, L.	26-Jul-1992	Canada	Nunavut	Bathurst Island	Polar Bear Pass		75.7167	-98.3833		552[0n]	636[0n]	KC482585	KC474594
Brassicaceae	Draba corymbosa R. Br. ex DC.	Harris_3650_CAN	FCA1876-11	CAN587086	Harris, J.G.; Taylor, D.L.	24-Jul-2004	Canada	Northwest Territories	Cape Bathurst Peninsula		9 km SSW of Cape Bathurst along shores of the Arctic Ocean.	70.4967	-128.149		552[0n]	634[0n]	KC482586	KC474595
Brassicaceae	Draba corymbosa R. Br. ex DC.	Gillespie_9706_CAN	FCA2713-11	CAN599018	Gillespie, L.J.; Saarela, J.M.; Doubt, J.; Bull, R.D.; Sokoloff, P.C.	11-Jul-2010	Canada	Northwest Territories	Victoria Island	Boot Inlet	Large hill on W side of small round lake (~1 km diameter: ca. 4 km N of Boot Inlet)	71.579	-117.494	240	552[0n]	761[0n]	KC482587	KC474596
Brassicaceae	Draba crassifolia Graham	Aiken_02-967_CAN	FCA1877-11	CAN585798	Aiken, S.G.; Iles, R.	14-Jul-2002	Canada	Nunavut	Baffin Island	Apex	Start of the trail to Tarr Inlet	63.7167	-68.4		552[0n]		KC482588
Brassicaceae	Draba fladnizensis Wulfen	Aiken_99-218_CAN	FCA1878-11	CAN582558	Aiken, S.G.	07-Jun-1999	Canada	Northwest Territories	Banks Island	Aulavik National Park	Banks of the Thomsen River.	73.4503	-119.805		552[0n]		KC482589
Brassicaceae	Draba glabella Pursh	Mallory_02-010b_CAN	FCA1861-11	CAN585794	Aiken, S.G.; Mallory, C.	07-May-2002	Canada	Nunavut	Baffin Island	Iqaluit	End of the main runway near the Sylvia Grinnell River.	63.7333	-68.5667		552[0n]	636[0n]	KC482590	KC474597
Brassicaceae	Draba glabella Pursh	Gillespie_10214_CAN	FCA2919-11	CAN598636	Gillespie, L.J.; Saarela, J.M.; Doubt, J.; Bull, R.D.; Sokoloff, P.C.	24-Jul-2010	Canada	Northwest Territories	Victoria Island	Minto Inlet	SE side of river valley at head of N arm of Minto Inlet, base of N facing cliffs	71.663	-115.402	22	527[0n]	762[0n]	KC482591	KC474598
Brassicaceae	Draba glabella Pursh	Gillespie_9621_CAN	FCA2682-11	CAN598640	Gillespie, L.J.; Saarela, J.M.; Doubt, J.; Bull, R.D.; Sokoloff, P.C.	10-Jul-2010	Canada	Northwest Territories	Victoria Island	Boot Inlet	1.5 km N of NE corner of Boot Inlet	71.599	-117.482	20	552[0n]	762[0n]	KC482592	KC474599
Brassicaceae	Draba glabella Pursh	Gillespie_9570_CAN	FCA2676-11	CAN598619	Gillespie, L.J.; Saarela, J.M.; Doubt, J.; Bull, R.D.; Sokoloff, P.C.	09-Jul-2010	Canada	Northwest Territories	Victoria Island	Boot Inlet	Small conical hill E of small round lake (~1 km diameter: ca. 4 km N of Boot Inlet on N side of Minto Inlet)	71.605	-117.38	85	552[0n]	762[0n]	KC482593	KC474600
Brassicaceae	Draba glabella Pursh	Gillespie_et_al_7538	FCA048-09	CAN592281	Gillespie, L.J.; Saarela, J.M.; Consaul, L.L.; Bull, R.D.	04-Jul-2008	Canada	Nunavut	Victoria Island	Oterkvik Point	Oterkvik Point vicinity. Small cliff south of camp: ca. 10 km north of Coronation Gulf coast, 13 km north of point.	68.703	-112.653	65	552[0n]	762[0n]	KC482594	KC474601
Brassicaceae	Draba glabella Pursh	Gillespie_7101a_CAN	FCA3023-11	CAN586215	Gillespie, L.J.; Bickerton, L.; Consaul, L.L.	16-Jul-2003	Canada	Northwest Territories		Banks Island	Masik River Valley	71.583	-123.133	60	552[0n]	759[0n]	KC482595	KC474602
Brassicaceae	Draba glabella Pursh	Gillespie_10122_CAN	FCA2897-11	CAN598570	Gillespie, L.J.; Saarela, J.M.; Doubt, J.; Bull, R.D.; Sokoloff, P.C.	23-Jul-2010	Canada	Northwest Territories	Victoria Island	Minto Inlet	River valley at N head of Minto Inlet, ~ 3 km from Inlet	71.68	-115.492	24		762[0n]		KC474603
Brassicaceae	Draba glabella Pursh	Gillespie_10182_CAN	FCA2911-11	CAN598627	Gillespie, L.J.; Saarela, J.M.; Doubt, J.; Bull, R.D.; Sokoloff, P.C.	24-Jul-2010	Canada	Northwest Territories	Victoria Island	Minto Inlet	River valley at head of N arm of Minto Inlet, willow thicket 1 km from inlet	71.552	-115.482	11		762[0n]		KC474604
Brassicaceae	Draba glabella Pursh	Bennett_06-362_CAN	FCA3013-11	CAN589182	Bennett, B.A.; Oldham, S.J.; Kennedy, C.A.; Seccombe-Hett, P.; Gordon, D.C.	31-Jul-2006	Canada	Yukon		Peel River	Moose Channel, near border	68.789	-136.517	2	552[0n]	762[0n]	KC482596	KC474605
Brassicaceae	Draba glabella Pursh	Brunton_10589_CAN	FCA3014-11	CAN565089	Brunton, D.F.; McIntosh, K.L.	26-Jul-1991	Canada	Nunavut		West Hudson Bay	Rankin Inlet	62.8	-92.083		552[0n]	761[0n]	KC482597	KC474606
Brassicaceae	Draba glabella Pursh	Gillett_18682_CAN	FCA3016-11	CAN464283	Gillett, J.M.	20-Jul-1981	Canada	Northwest Territories		Mainland Northwest Territoires	Tuktoyaktuk	69.45	-133.033	0	552[0n]	604[0n]	KC482598	KC474607
Brassicaceae	Draba glabella Pursh	Gillespie_7106_CAN	FCA3026-11	CAN586220	Gillespie, L.J.; Bickerton, L.; Consaul, L.L.	16-Jul-2003	Canada	Northwest Territories		Banks Island	Masik River Valley	71.583	-124.567	60	552[0n]	762[0n]	KC482599	KC474608
Brassicaceae	Draba glabella Pursh	Saarela_1463_CAN	FCA2523-11	CAN598787	Saarela, J.M.; Bull, R.D.	05-Jul-2010	Canada	Northwest Territories	Victoria Island	Ulakhaktok	Vincinity of Arctic Char Inn, Uluhaktok	70.736	-117.77	4		762[0n]		KC474609
Brassicaceae	Draba glabella Pursh	Gillespie_10161_CAN	FCA2905-11	CAN598634	Gillespie, L.J.; Saarela, J.M.; Doubt, J.; Bull, R.D.; Sokoloff, P.C.	23-Jul-2010	Canada	Northwest Territories	Victoria Island	Minto Inlet	Willow thicket on island in river delta, 3 km from head of Minto Inlet	71.679	-115.516	25		762[0n]		KC474610
Brassicaceae	Draba glabella Pursh	Gillespie_10166_CAN	FCA2906-11	CAN598637	Gillespie, L.J.; Saarela, J.M.; Doubt, J.; Bull, R.D.; Sokoloff, P.C.	23-Jul-2010	Canada	Northwest Territories	Victoria Island	Minto Inlet	Willow thicket on island in river delta, 3 km from head of Minto Inlet	71.679	-115.516	30		762[0n]		KC474611
Brassicaceae	Draba glabella Pursh	Gillespie_10167_CAN	FCA2907-11	CAN598635	Gillespie, L.J.; Saarela, J.M.; Doubt, J.; Bull, R.D.; Sokoloff, P.C.	23-Jul-2010	Canada	Northwest Territories	Victoria Island	Minto Inlet	Willow thicket on island in river delta, 3 km from head of Minto Inlet	71.679	-115.516	31	553[0n]	762[0n]	KC482600	KC474612
Brassicaceae	Draba glabella Pursh	Gillespie_10172_CAN	FCA2909-11	CAN598628	Gillespie, L.J.; Saarela, J.M.; Doubt, J.; Bull, R.D.; Sokoloff, P.C.	23-Jul-2010	Canada	Northwest Territories	Victoria Island	Minto Inlet	8 km NE of Minto Inlet in valley at small river that feeds into head of Inlet (Minto GEM Camp - 2010)	71.68	-115.492	24	553[0n]	762[0n]	KC482601	KC474613
Brassicaceae	Draba juvenilis Kom.	Elven_2207-9_CAN	FCA1881-11	CAN583330	Elven, R.	03-Aug-1999	Canada	Yukon	Buckland Hills		Ivvavik National Park, Buckland Hills, NW part.	69.4167	-139.633		552[0n]	636[0n]	KC482602	KC474614
Brassicaceae	Draba juvenilis Kom.	Bennett_06-403_CAN	FCA3011-11	CAN589188	Bennett, B.A.; Oldham, M.J.	02-Aug-2006	Canada	Yukon		Richardson Mountains	Fish Creek	67.88	-136.52	907	552[0n]	762[0n]	KC482603	KC474615
Brassicaceae	Draba juvenilis Kom.	Bennett_08-082_CAN	FCA3012-11	CAN590166	Bennett, B.A.; Wolfe, S.	20-Jul-2008	Canada	Yukon		Ivvavik National Park	Stokes Point	69.33	-138.733	34	552[0n]	762[0n]	KC482604	KC474616
Brassicaceae	Draba juvenilis Kom.	Sims_6361B_CAN	FCA3008-11	CAN463699	Sims, R.	29-Jul-1981	Canada	Northwest Territories		Tuktoyaktuk	McKinley Bay	69.717	-131.2		552[0n]		KC482605
Brassicaceae	Draba lactea Adams	Edlund_31_CAN	FCA1879-11	CAN518543	Edlund, S.A.	07-Mar-1985	Canada	Northwest Territories	Melville Island	Warrington Bay	Site 153. Broad floodplain north of Cape Cyclops.	75.2	-116.6		552[0n]	636[0n]	KC482606	KC474617
Brassicaceae	Draba lactea Adams	Elven_2455-9_CAN	FCA1880-11	CAN583331	Elven, R.	07-Aug-1999	Canada	Northwest Territories	Cape Bathurst		Anderson River area: Cape Bathurst E side, brook system N of river from Lake McKinlay, 0.7-1.5 km from sea.	70.4833	-127.8		552[0n]	636[0n]	KC482607	KC474618
Brassicaceae	Draba lactea Adams	Elven_3125-9_CAN	FCA1903-11	CAN583558	Hammar, J.	22-Aug-1999	Canada	Nunavut	Ellesmere Island		Valley between Muskox Fiord and Baad Fiord, W part near lake near Muskox Fiord.	76.3167	-86.8333		552[0n]	636[0n]	KC482608	KC474619
Brassicaceae	Draba lactea Adams	Gillespie_9755_CAN	FCA2744-11	CAN598648	Gillespie, L.J.; Saarela, J.M.; Doubt, J.; Bull, R.D.; Sokoloff, P.C.	14-Jul-2010	Canada	Northwest Territories	Victoria Island	Minto Inlet	Shore of small round lake NE of Fish lake on lower Kuujjua River, 17 km SE of Minto Inlet, Approx. 4 km E of Uluhaktok Fishing Camp	71.267	-116.492	100	552[0n]	761[0n]	KC482609	KC474620
Brassicaceae	Draba lactea Adams	Gillespie_7213_CAN	FCA3021-11	CAN586214	Gillespie, L.J.; Bickerton, L.; Consaul, L.L.	24-Jul-2003	Canada	Northwest Territories		Banks Island	Nelson Head	71.083	-122.767	260	552[0n]	762[0n]	KC482610	KC474621
Brassicaceae	Draba lactea Adams	Bennett_05-1086_CAN	FCA3010-11	CAN589193	Bennett, B.A.; Parker, C.L.; McIntosh, T.; Seccombe-Hett, P.; Joe, M.	07-Aug-2005	Canada	Yukon		Ivvavik National Park	Clarence Lagoon	69.616	-140.768	4.57206	552[0n]	761[0n]	KC482611	KC474622
Brassicaceae	Draba lactea Adams	Gillespie_6706_CAN	FCA3022-11	CAN585189	Gillespie, L.J., Consaul, L.L.; Soreng, R.J.	12-Aug-1999	Canada	Nunavut		Baffin Island	Lower Savage Islands	61.817	-65.7	30	552[0n]	761[0n]	KC482612	KC474623
Brassicaceae	Draba micropetala Hook.	Aiken_94-011_CAN	FCA1882-11	CAN571426	Aiken, S.G.	08-Sep-1994	Canada	Nunavut	Cornwallis Island	Resolute	Near Thule site.	74.6833	-94.9		552[0n]	762[0n]	KC482613	KC474624
Brassicaceae	Draba micropetala Hook.	Aiken_93-048a_CAN	FCA1885-11	CAN567888	Aiken, S.G.; Maus, L.A.	29-Jul-1993	Canada	Nunavut	Ellesmere Island	Vendom Fiord	River bed near the head of the fiord. River delta, within 0.5 km of fiord shoreline	78.0667	-82.8		552[0n]	636[0n]	KC482614	KC474625
Brassicaceae	Draba micropetala Hook.	Gillespie_6605_CAN	FCA1883-11	CAN585190	Gillespie, L.J.; Consaul, L.L.; Soreng, R.J.	08-Apr-1999	Canada	Nunavut	Axel Heiberg Island	Bukken River	High altitude meadow above Buken River headwaters.	80.5197	-92.0653	850	552[0n]	636[0n]	KC482615	KC474626
Brassicaceae	Draba nivalis Lilj.	Consaul_3544_CAN	FCA2025-11	CAN599572	Consaul, L.L.; Tsujimoto, M.; Ip, M.; Charette, D.; Kattuck, E.; Ekidlak, C.; Ekidlak, A.; Inuktaluk, M.; Kudluarok Sr., S.	20-Jun-2010	Canada	Nunavut	Hudsons Bay	Belcher Islands	Flaherty Island. Near cabin on terraces above coastal area.	56.331	-79.514	8	552[0n]	691[0n]	KC482616	KC474627
Brassicaceae	Draba nivalis Lilj.	Aiken_02-009a_CAN	FCA3020-11	CAN585815	Aiken, S.G.; Mallory, C.	02-Jul-2002	Canada	Nunavut		Baffin Island	Iqaluit	0	0		552[0n]	762[0n]	KC482617	KC474628
Brassicaceae	Draba nivalis Lilj.	Gillespie_et_al_7825	FCA113-09	CAN592285	Gillespie, L.J.; Saarela, J.M.; Consaul, L.L.; Bull, R.D.	12-Jul-2008	Canada	Nunavut	Victoria Island	Johansen Bay	Johansen Bay, 18 km east-northeast of main coastal airstrip. Nakoyoktok River at outflow of large unnamed lake.	68.719	-110.783	25	552[0n]	762[0n]	KC482618	KC474629
Brassicaceae	Draba nivalis Lilj.	Aiken_04-096_CAN	FCA1870-11	CAN586568	Aiken, S.G.; LeBlanc, M.	15-Jul-2004	Canada	Nunavut	Baffin Island	Ogac Lake	Ney Harbour.	62.8522	-67.3408		552[0n]	635[1n]	KC482619	KC474630
Brassicaceae	Draba nivalis Lilj.	Gillespie_et_al_8178	FCA165-09	CAN592289	Gillespie, L.J.; Saarela, J.M.; Consaul, L.L.; Bull, R.D.	21-Jul-2008	Canada	Nunavut	Victoria Island	Murray Point	Murray Point, W side of Wilbank Bay.	68.678	-110.367	25	552[0n]	631[2n]	KC482620	KC474631
Brassicaceae	Draba nivalis Lilj.	Brunton_10751_CAN	FCA3009-11	CAN565218	Brunton, D.F.; McIntosh, K.L.	03-Jul-1991	Canada	Nunavut		West Hudson Bay	Meliadine River Park	62.883	-92.183		552[0n]	762[0n]	KC482621	KC474632
Brassicaceae	Draba nivalis Lilj.	Gillespie_6661_CAN	FCA3019-11	CAN585011	Gillespie, L.J., Consaul, L.L.; Soreng, R.J.	07-Aug-1999	Canada	Nunavut		Devon Island	Dundas Harbour	74.517	-82.55	2	552[0n]	762[0n]	KC482622	KC474633
Brassicaceae	Draba norvegica Gunnerus	Consaul_3719_CAN	FCA2072-11	CAN599655		27-Jun-2010	Canada	Nunavut	Hudsons Bay	Belcher Islands	Tukarak Island, slightly east facing slope below large rock hills, 50 m from shore.	56.386	-78.872	4	552[0n]	691[0n]	KC482623	KC474634
Brassicaceae	Draba oblongata R. Br. ex DC.	Gillespie_6926	FCA358-10	CAN585051	Gillespie, L.J.; Consaul, L.L.	31-Jul-2000	Canada	Northwest Territories	Melville Island, McCormick Inlet		ca. 10 km SW of head of inlet at river delta	75.79	-112.44	40	551[0n]	762[0n]	KC482624	KC474635
Brassicaceae	Draba oblongata R. Br. ex DC.	Gillespie_10276_CAN	FCA2942-11	CAN598576	Gillespie, L.J.; Saarela, J.M.; Doubt, J.; Bull, R.D.; Sokoloff, P.C.	25-Jul-2010	Canada	Northwest Territories	Victoria Island	Minto Inlet	Deep canyon in escarpment S of head of Minto Inlet	71.466	-115.288	154	553[0n]	762[0n]	KC482625	KC474636
Brassicaceae	Draba oblongata R. Br. ex DC.	Elven_2734-9_CAN	FCA1869-11	CAN583312	Elven, R.	10-Aug-1999	Canada	Northwest Territories	Banks Island	Parker River	Parker River Valley, N side c. 7 km from sea.	73.6167	-115.85		552[0n]	636[0n]	KC482626	KC474637
Brassicaceae	Draba oblongata R. Br. ex DC.	Gillespie_et_al_7783	FCA104-09	CAN592284	Gillespie, L.J.; Saarela, J.M.; Consaul, L.L.; Bull, R.D.	08-Jul-2008	Canada	Nunavut	Victoria Island	Oterkvik Point	Colville Mountains, eastern most slopes.	68.739	-112.694	530	552[0n]	761[1n]	KC482627	KC474638
Brassicaceae	Draba oligosperma Hook.	Eriksen_983_CAN	FCA1868-11	CAN583830	Eriksen, B.; LUvesque, E.; Parker, C.	23-Jul-1999	Canada	Nunavut	Victoria Island	Wollaston Peninsula	Falaise Bay. By a lake ca. 15 km air distance inland.	69.4333	-114.733		552[0n]	635[1n]	KC482628	KC474639
Brassicaceae	Draba pauciflora R. Br.	Elven_2911-9_CAN	FCA1867-11	CAN583318	Elven, R.	14-Aug-1999	Canada	Nunavut	Melville Island	Beverley Inlet	NE of head of Beverley Inlet, E of river, 0.5 - 2.5 km from sea.	75.1	-107.633		552[0n]		KC482629
Brassicaceae	Draba pauciflora R. Br.	Elven_2779-9_CAN	FCA1866-11	CAN583311	Elven, R.	10-Aug-1999	Canada	Northwest Territories	Banks Island	Parker River	Parker River Valley, N side c. 7 km from sea.	73.6167	-115.85		552[0n]	634[2n]	KC482630	KC474640
Brassicaceae	Draba pilosa Adams ex DC.	Gillespie_9754_CAN	FCA2743-11	CAN598641	Gillespie, L.J.; Saarela, J.M.; Doubt, J.; Bull, R.D.; Sokoloff, P.C.	14-Jul-2010	Canada	Northwest Territories	Victoria Island	Minto Inlet	Shore of small round lake NE of Fish lake on lower Kuujjua River, 17 km SE of Minto Inlet, Approx. 4 km E of Uluhaktok Fishing Camp	71.267	-116.492	100	552[0n]	761[0n]	KC482631	KC474641
Brassicaceae	Draba pilosa Adams ex DC.	Gillespie_9637_CAN	FCA2687-11	CAN598639	Gillespie, L.J.; Saarela, J.M.; Doubt, J.; Bull, R.D.; Sokoloff, P.C.	10-Jul-2010	Canada	Northwest Territories	Victoria Island	Boot Inlet	1 - 1.5 km N of NE corner of Boot Inlet	71.603	-117.501	40		759[0n]		KC474642
Brassicaceae	Draba pilosa Adams ex DC.	Gillespie_9683_CAN	FCA2699-11	CAN598660	Gillespie, L.J.; Saarela, J.M.; Doubt, J.; Bull, R.D.; Sokoloff, P.C.	11-Jul-2010	Canada	Northwest Territories	Victoria Island	Boot Inlet	North side of small round lake (~1 km diameter: ca. 4 km N of Boot Inlet on N side of Minto Inlet)	71.64	-117.468	80	552[0n]	761[0n]	KC482632	KC474643
Brassicaceae	Draba pilosa Adams ex DC.	Gillespie_9679_CAN	FCA2698-11	CAN598645	Gillespie, L.J.; Saarela, J.M.; Doubt, J.; Bull, R.D.; Sokoloff, P.C.	11-Jul-2010	Canada	Northwest Territories	Victoria Island	Boot Inlet	1 km up river valley flowing into small round lake (~1 km diameter: ca. 4 km N of Boot Inlet on N side of Minto Inlet)	71.655	-117.421	100	552[0n]	762[0n]	KC482633	KC474644
Brassicaceae	Draba pilosa Adams ex DC.	Gillespie_et_al_7497b	FCA028-09	CAN592277	Gillespie, L.J.; Saarela, J.M.; Consaul, L.L.; Bull, R.D.	04-Jul-2008	Canada	Nunavut	Victoria Island	Oterkvik Point	Oterkvik Point vicinity. Area S of camp: 9-10 km north of Coronation Gulf coast, 12-13 km north of point.	68.647	-112.661	55	552[0n]	636[0n]	KC482634	KC474645
Brassicaceae	Draba pilosa Adams ex DC.	Gillespie_9700_CAN	FCA2707-11	CAN598652	Gillespie, L.J.; Saarela, J.M.; Doubt, J.; Bull, R.D.; Sokoloff, P.C.	11-Jul-2010	Canada	Northwest Territories	Victoria Island	Boot Inlet	Large hill on W side of small round lake (~1 km diameter: ca. 4 km N of Boot Inlet)	71.579	-117.494	240	552[0n]	761[0n]	KC482635	KC474646
Brassicaceae	Draba simmonsii Elven & Al-Shehbaz	Gillespie_6906a_CAN	FCA1902-11	CAN585038	Gillespie, L.J.; Consaul, L.L.	29-Jul-2000	Canada	Nunavut	Beechey Island		Off SW coast of Devon Island.	74.7167	-91.85	35	552[0n]	634[2n]	KC482636	KC474647
Brassicaceae	Draba simmonsii Elven & Al-Shehbaz	Gillespie_6610_CAN	FCA3024-11	CAN585052	Gillespie, L.J., Consaul, L.L.; Soreng, R.J.	04-Aug-1999	Canada	Nunavut		Axel Heiberg Island	Bukken River	80.517	-92.35	450	552[0n]	762[0n]	KC482637	KC474648
Brassicaceae	Draba simmonsii Elven & Al-Shehbaz	Gillespie_et_al_8449	FCA184-09	CAN593307	Gillespie, L.J.; Saarela, J.M.; Consaul, L.L.; Bull, R.D.	27-Jul-2008	Canada	Nunavut	Victoria Island	Cambridge Bay	Cambridge Bay, at north edge of town.	69.264	-105.1	10	552[0n]	762[0n]	KC482638	KC474649
Brassicaceae	Draba simmonsii Elven & Al-Shehbaz	Gillespie_6545_CAN	FCA3018-11	CAN586178	Gillespie, L.J.; Consaul, L.L.	31-Jul-1999	Canada	Nunavut		Axel Heiberg Island	Expedition Fiord	79.4	-90.8	80	552[0n]	762[0n]	KC482639	KC474650
Brassicaceae	Draba sp.	Gillespie_10213_CAN	FCA2918-11	CAN598664	Gillespie, L.J.; Saarela, J.M.; Doubt, J.; Bull, R.D.; Sokoloff, P.C.	24-Jul-2010	Canada	Northwest Territories	Victoria Island	Minto Inlet	SE side of river valley at head of N arm of Minto Inlet, base of N facing cliffs	71.663	-115.402	22	553[0n]	762[0n]	KC482640	KC474651
Brassicaceae	Draba sp.	Gillespie_9998_CAN	FCA2862-11	CAN599206	Gillespie, L.J.; Saarela, J.M.; Doubt, J.; Bull, R.D.; Sokoloff, P.C.	18-Jul-2010	Canada	Northwest Territories	Victoria Island	Minto Inlet	Escarpment SE of Fish lake on lower Kuujjua River, 17 km SE of Minto Inlet, Approx. 6 km E of Uluhaktok Fishing Camp	71.231	-116.462	130	552[0n]		KC482641
Brassicaceae	Draba subcapitata Simmons	Bosquet_15	FCA220-09	CAN593611	Bosquet, L.	01-Jul-2009	Canada	Nunavut	Melville Island		Melville Island, approximately 5 km from the south-central coastline.	74.913	-109.59		552[0n]		KC482642
Brassicaceae	Draba subcapitata Simmons	Gillespie_10300_CAN	FCA2947-11	CAN598632	Gillespie, L.J.; Saarela, J.M.; Doubt, J.; Bull, R.D.; Sokoloff, P.C.	26-Jul-2010	Canada	Northwest Territories	Victoria Island	Minto Inlet	9 km NE of Minto Inlet in valley at small river that feeds into head of Inlet (Minto GEM Camp - 2010)	71.739	-115.4	170	553[0n]	762[0n]	KC482643	KC474652
Brassicaceae	Draba subcapitata Simmons	Aiken_92-014_CAN	FCA1899-11	CAN565678	Aiken, S.G.; Maus, L.	26-Jul-1992	Canada	Nunavut	Bathurst Island	Polar Bear Pass		75.7167	-98.3833		552[0n]	636[0n]	KC482644	KC474653
Brassicaceae	Draba subcapitata Simmons	Aiken_99-165_CAN	FCA1900-11	CAN582562	Aiken, S.G.	30-Jun-1999	Canada	Northwest Territories	Banks Island	Aulavik National Park	(Aulavik National Park). Green cabin beside the Thomsen River.	73.2247	-119.535		552[0n]	636[0n]	KC482645	KC474654
Brassicaceae	Draba subcapitata Simmons	Edlund_273_CAN	FCA1901-11	CAN522749	Edlund, S.A.	30-Jul-1986	Canada			Stefansson Island	Base camp Site 71. N-S trending drumlin ridges and ponds & glaciolacustrine deposits in the swales. .	73.4	-104.867		552[0n]	636[0n]	KC482646	KC474655
Brassicaceae	Draba subcapitata Simmons	Elven_3380-9_CAN	FCA1898-11	CAN583567	Elven, R.	25-Aug-1999	Canada	Nunavut	Devon Island	Croker Bay	Croker Bay, E side near entrance.	74.5333	-82.7833		552[0n]	636[0n]	KC482647	KC474656
Brassicaceae	Draba subcapitata Simmons	Murray_10149_CAN	FCA1871-11	CAN582681	Murray, D.F.; Yurtsev, B.A.	21-Jul-1990	Canada	Nunavut	Ellesmere Island		Quttinirpaaq National Park Reserve. Head of Tanquary Fiord Quad., Omega Lakes	81.4167	-76.9167	650	552[0n]	636[0n]	KC482648	KC474657
Brassicaceae	Erysimum cheiranthoides L.	Aiken_86-509_CAN	FCA3046-11	CAN519556	Aiken, S.G., Campbell, C.; Robinson, E.	25-Aug-1986	Canada	Northwest Territories		Baffin Island	Frobisher Bay	62.733	-68.45		552[0n]		KC482839
Brassicaceae	Erysimum coarctatum Fernald	Consaul_826_CAN	FCA2976-11	CAN550681	Consaul, L.L.; Aiken, S.G.	01-Jul-1990	Canada	Yukon		Blow River Delta	Shingle Point	69.95	-137.233		552[0n]	762[0n]	KC482840	KC474776
Brassicaceae	Erysimum coarctatum Fernald	Lambert_sn_CAN529364	FCA2975-11	CAN529364	Lambert, J.D.H.	15-Jul-1964	Canada	Northwest Territories		Victoria Island	Long Lake	69.1167	-104.4		552[0n]		KC482841
Brassicaceae	Erysimum coarctatum Fernald	Gillespie_8528	FCA582-10	CAN594905	Gillespie, L.J.; Saarela, J.M.; Consaul, L.L.; Bull, R.D.	25-Jun-2009	Canada	Northwest Territories	Mainland Northwest Territories	Inuvik	Inuvik, at edge of town, along Davy Road.	68.486	-133.8	45	552[0n]	762[0n]	KC482842	KC474777
Brassicaceae	Erysimum pallasii (Pursh) Fernald	Gillespie_et_al_7691	FCA084-09	CAN592283	Gillespie, L.J.; Saarela, J.M.; Consaul, L.L.; Bull, R.D.	07-Jul-2008	Canada	Nunavut	Victoria Island	Oterkvik Point	Oterkvik Point vicinity. Low rocky hills at coast.	68.606	-113.144	10	552[0n]	762[0n]	KC482843	KC474778
Brassicaceae	Erysimum pallasii (Pursh) Fernald	Gillespie_et_al_6954-1	FCA571-10	CAN586060	Gillespie, L.J.; Bickerton, H.; Consaul, L.L.	24-Jul-2003	Canada	Northwest Territories	Banks Island		Nelson Head, southernmost tip of Banks Island	71.09	-122.78	280	552[0n]	762[0n]	KC482844	KC474779
Brassicaceae	Erysimum pallasii (Pursh) Fernald	Gillespie_8851	FCA776-10	CAN595297	Gillespie, L.J.; Saarela, J.M.; Consaul, L.L.; Bull, R.D.; Boxwell, J.; Hunter, C.	07-Jul-2009	Canada	Northwest Territories	Mainland Northwest Territories	Tuktut Nogait National Park	East bank of Hornaday River.	68.242	-121.85	400		762[0n]		KC474780
Brassicaceae	Erysimum pallasii (Pursh) Fernald	Gillespie_6095_CAN	FCA2967-11	CAN582578	Gillespie, L.J.; Vogel, C.	16-Jul-1996	Canada	Northwest Territories		Axel Heiberg Island	Mokka Fiord	79.483	-87.3667	15	552[0n]	762[0n]	KC482845	KC474781
Brassicaceae	Erysimum pallasii (Pursh) Fernald	Consaul_1132_CAN	FCA2968-11	CAN582338	Consaul, L.L.; Gillespie, L.J.	28-Jul-1997	Canada	Nunavut		Victoria Island	Cambridge Bay	69.117	-105.433	57	552[0n]	762[0n]	KC482846	KC474782
Brassicaceae	Erysimum pallasii (Pursh) Fernald	Edlund_43_CAN	FCA2966-11	CAN533229	Edlund, S.A.; Roncato-Spencer, C.	30-Jun-1988	Canada	Nunavut		Ellesmere Island	Hot Weather Creek	79.967	-84.4333	115	552[0n]	762[0n]	KC482847	KC474783
Brassicaceae	Erysimum pallasii (Pursh) Fernald	Aiken_88-082	FCA2969-11	CAN533976	Aiken, S.G.	06-Jul-1988	Canada	Yukon		Ivvavik National Park	Firth River	69.033	-139.05	100	552[0n]	762[0n]	KC482848	KC474784
Brassicaceae	Erysimum pallasii (Pursh) Fernald	Saarela_1501_CAN	FCA2561-11	CAN598402	Saarela, J.M.; Bull, R.D.	06-Jul-2010	Canada	Northwest Territories	Victoria Island	Ulakhaktok	Vicinity of Holman Island Airport, Uluhaktok	70.758	-117.79	5	552[0n]	762[0n]	KC482849	KC474785
Brassicaceae	Erysimum pallasii (Pursh) Fernald	Gillespie_8548	FCA600-10	CAN595985	Gillespie, L.J.; Saarela, J.M.; Consaul, L.L.; Bull, R.D.	27-Jun-2009	Canada	Northwest Territories	Mainland Northwest Territories	Paulatuk	Paulatuk. Behind Northern Store/Hotel/Parks Canada building (Paulatuk Centre).	69.467	-124.211	4	552[0n]	762[0n]	KC482850	KC474786
Brassicaceae	Erysimum pallasii (Pursh) Fernald	Gillespie_9731_CAN	FCA2729-11	CAN598830	Gillespie, L.J.; Saarela, J.M.; Doubt, J.; Bull, R.D.; Sokoloff, P.C.	13-Jul-2010	Canada	Northwest Territories	Victoria Island	Minto Inlet	Plateau E of Fish lake on lower Kuujjua River, 17 km SE of Minto Inlet, Approx. 4 km E of Uluhaktok Fishing Camp	71.277	-116.516	113	552[0n]		KC482851
Brassicaceae	Erysimum pallasii (Pursh) Fernald	Burt_s.n._CAN593378	FCA316-10	CAN593378	Burt, P.	04-Jul-2008	Canada	Nunavut	Kitikmeot Region: Bathurst Inlet		Oldsquaw Bay	66.9	-107.84	9	552[0n]	743[0n]	KC482852	KC474787
Brassicaceae	Eutrema edwardsii R. Br.	Gillespie_7112_CAN	FCA1904-11	CAN586164	Gillespie, L.J.; Bickerton, H.; Consaul, L.L.	16-Jul-2003	Canada	Northwest Territories	Banks Island	Masik River	Masik River Valley: flat valley bottom, ~100 m from river.	71.6186	-123.102	65	552[0n]	628[8n]	KC482855	KC474791
Brassicaceae	Eutrema edwardsii R. Br.	Gillespie_8818	FCA758-10	CAN595263	Gillespie, L.J.; Saarela, J.M.; Consaul, L.L.; Bull, R.D.; Boxwell, J.; Hunter, C.	06-Jul-2009	Canada	Northwest Territories	Mainland Northwest Territories	Tuktut Nogait National Park	Hornaday River, ~1 km downstream of valley leading to Castle Butte.	68.206	-121.844	422	552[0n]		KC482856
Brassicaceae	Eutrema edwardsii R. Br.	Gillespie_9756_CAN	FCA2745-11	CAN598293	Gillespie, L.J.; Saarela, J.M.; Doubt, J.; Bull, R.D.; Sokoloff, P.C.	14-Jul-2010	Canada	Northwest Territories	Victoria Island	Minto Inlet	Shore of small round lake NE of Fish lake on lower Kuujjua River, 17 km SE of Minto Inlet, Approx. 4 km E of Uluhaktok Fishing Camp	71.267	-116.492	100	552[0n]		KC482857
Brassicaceae	Eutrema edwardsii R. Br.	Brunton_9744_CAN	FCA2970-11	CAN549967	Brunton, D.F.; McIntosh, K.L.	24-Jul-1990	Canada	Nunavut		Baffin Island	Iqaluit	63.733	-68.55		552[0n]		KC482858
Brassicaceae	Eutrema edwardsii R. Br.	Consaul_3930_CAN	FCA2029-11		Consaul, L.L.; Ip, M.; Charette, D.	01-Jul-2010	Canada	Nunavut	Hudsons Bay	Belcher Islands	Flaherty Island. Sanikiluaq, at picnic hill, beside large antenna (Big Pole).	56.65	-79.256	8	552[0n]		KC482859
Brassicaceae	Eutrema edwardsii R. Br.	Gillespie_et_al_7499	FCA030-09	CAN592279	Gillespie, L.J.; Saarela, J.M.; Consaul, L.L.; Bull, R.D.	04-Jul-2008	Canada	Nunavut	Victoria Island	Oterkvik Point	Oterkvik Point vicinity. Area S of camp: 9-10 km north of Coronation Gulf coast, 12-13 km north of point.	68.647	-112.661	55	552[0n]	762[0n]	KC482860	KC474792
Brassicaceae	Parrya arctica R. Br.	Gillespie_6852	FCA339-10	CAN585151	Gillespie, L.J.; Consaul, L.L.	24-Jul-2000	Canada	Northwest Territories	Prince Patrick Island		Green Bay, valley at head of north arm of bay	75.82	-112.23	45	552[0n]	762[0n]	KC483321	KC475155
Brassicaceae	Parrya arctica R. Br.	Bosquet_8	FCA253-09	CAN593605	Bosquet, L.	29-Jun-2009	Canada	Nunavut	Melville Island		Melville Island, approximately 5 km from the south-central coastline.	74.913	-109.576		525[0n]	761[0n]	KC483322	KC475156
Brassicaceae	Parrya arctica R. Br.	Gillespie_8554	FCA605-10	CAN595992	Gillespie, L.J.; Saarela, J.M.; Consaul, L.L.; Bull, R.D.	27-Jun-2009	Canada	Northwest Territories	Mainland Northwest Territories	Paulatuk	Paulatuk. Behind Northern Store/Hotel/Parks Canada building (Paulatuk Centre).	69.467	-124.211	4	552[0n]	762[0n]	KC483323	KC475157
Brassicaceae	Parrya arctica R. Br.	Gillespie_7139	FCA406-10	CAN586049	Gillespie, L.J.; Bickerton, H.; Consaul, L.L.	19-Jul-2003	Canada	Northwest Territories	Banks Island		De Salis Bay: ~2km N of Sandhill River, ~3km E of Windrum Lagoon: SE shore of small lake.	71.47	-121.9	13		762[0n]		KC475158
Brassicaceae	Parrya arctica R. Br.	Gillespie_et_al_8026	FCA145-09	CAN592287	Gillespie, L.J.; Saarela, J.M.; Consaul, L.L.; Bull, R.D.	16-Jul-2008	Canada	Nunavut	Victoria Island	Johansen Bay	Between coast and unnamed lake, ca. 6 km south of Nakyoktok River : ca 18 km east of Johansen Bay airstrip.	68.733	-110.719	45	552[0n]	762[0n]	KC483324	KC475159
Brassicaceae	Parrya arctica R. Br.	Saarela_1483_CAN	FCA2543-11	CAN598269	Saarela, J.M.; Bull, R.D.	05-Jul-2010	Canada	Northwest Territories	Victoria Island	Ulakhaktok	Behind Helen Kalvak Elihakvik School and eastwards toward the fishing dock east of Uluhaktok	70.738	-117.762	15	552[0n]	762[0n]	KC483325	KC475160
Brassicaceae	Parrya arctica R. Br.	Gillespie_6958	FCA365-10	CAN585203	Gillespie, L.J.; Consaul, L.L.	01-Aug-2000	Canada	Northwest Territories	Melville Island, McCormick Inlet		ca. 10 km SW of head of inlet at river delta	75.79	-112.44	30	552[0n]	762[0n]	KC483326	KC475161
Brassicaceae	Parrya arctica R. Br.	Gillespie_9476_CAN	FCA2647-11	CAN598275	Gillespie, L.J.; Saarela, J.M.; Doubt, J.; Bull, R.D.; Sokoloff, P.C.	07-Jul-2010	Canada	Northwest Territories	Victoria Island	Minto Inlet	8 km NE of Minto Inlet in valley at small river that feeds into head of Inlet (Minto GEM Camp - 2010)	71.619	-115.493	100		762[0n]		KC475162
Brassicaceae	Parrya arctica R. Br.	Bosquet_3	FCA235-09	CAN593602	Bosquet, L.	16-Jun-2009	Canada	Nunavut	Melville Island		Melville Island, approximately 5 km from the south-central coastline.	74.913	-109.587		552[0n]	761[0n]	KC483327	KC475163
Brassicaceae	Parrya arctica R. Br.	Gillespie_8950	FCA815-10	CAN595363	Gillespie, L.J.; Saarela, J.M.; Consaul, L.L.; Bull, R.D.; Boxwell, J.; Hunter, C.	11-Jul-2009	Canada	Northwest Territories	Mainland Northwest Territories	Tuktut Nogait National Park	3 km ESE of junction with Little Hornaday River, NE bank, between willow grove and sand hills to east.	68.447	-121.989	375	552[0n]	645[0n]	KC483328	KC475164
Brassicaceae	Parrya arctica R. Br.	Gillespie_et_al_7488	FCA025-09	CAN592276	Gillespie, L.J.; Saarela, J.M.; Consaul, L.L.; Bull, R.D.	03-Jul-2008	Canada	Nunavut	Victoria Island	Oterkvik Point	Camp 13 km north of Oterkvik Point, 10 km north of coast at Coronation gulf: lower camp area and vicinity to the south.	68.739	-112.625	55	552[0n]	762[0n]	KC483329	KC475165
Brassicaceae	Parrya nudicaulis (L.) Regel	Consaul_984_CAN	FCA2972-11	CAN550851	Consaul, L.L.; Aiken, S.G.	09-Jul-1990	Canada	Yukon		Ivvavik National Park	Clarence Lagoon	69.583	-140.733		552[0n]	762[0n]	KC483330	KC475166
Brassicaceae	Parrya nudicaulis (L.) Regel	Elven_2220-99_CAN	FCA1906-11	CAN583539	Elven, R.	03-Aug-1999	Canada	Yukon	Buckland Hills		Ivvavik National Park, NW part.	69.4167	-139.633		552[0n]	762[0n]	KC483331	KC475167
Brassicaceae	Parrya nudicaulis (L.) Regel	Aiken_88-281	FCA2971-11	CAN534168	Aiken, S.G.	13-Jul-1988	Canada	Yukon		Ivvavik National Park	Mount Conybeare	69.45	-140.033	335	552[0n]	762[0n]	KC483332	KC475168
Brassicaceae	Physaria arctica (Wormsk. ex Hornem.) O'Kane & Al-Shehbaz	Gillespie_8663	FCA674-10	CAN595128	Gillespie, L.J.; Saarela, J.M.; Consaul, L.L.; Bull, R.D.	30-Jun-2009	Canada	Northwest Territories	Mainland Northwest Territories	Paulatuk	2-3 km SE of Paulatuk (within sight of hamlet).	69.356	-124.167	35	552[0n]	762[0n]	KC483435	KC475276
Brassicaceae	Physaria arctica (Wormsk. ex Hornem.) O'Kane & Al-Shehbaz	Gillespie_6213_CAN	FCA1905-11	CAN585170a	Gillespie, L.J.; Vogel, C.	30-Jul-1996	Canada	Nunavut	Ellesmere Island	Quttinirpaaq National Park	Quttinirpaaq National Park Reserve. Hazen Camp, shore of Lake Hazen. Snow Goose River Delta.	81.8167	-71.3333	170	552[0n]	762[0n]	KC483436	KC475277
Brassicaceae	Physaria arctica (Wormsk. ex Hornem.) O'Kane & Al-Shehbaz	Gillespie_9481_CAN	FCA2652-11	CAN599233	Gillespie, L.J.; Saarela, J.M.; Doubt, J.; Bull, R.D.; Sokoloff, P.C.	07-Jul-2010	Canada	Northwest Territories	Victoria Island	Minto Inlet	8 km NE of Minto Inlet in valley at small river that feeds into head of Inlet (Minto GEM Camp - 2010)	71.619	-115.493	100	552[0n]	761[0n]	KC483437	KC475278
Brassicaceae	Physaria arctica (Wormsk. ex Hornem.) O'Kane & Al-Shehbaz	Gillespie_8730	FCA712-10	CAN595211	Gillespie, L.J.; Saarela, J.M.; Consaul, L.L.; Bull, R.D.; Boxwell, J.; Hunter, C.	03-Jul-2009	Canada	Northwest Territories	Mainland Northwest Territories	Tuktut Nogait National Park	Vicinity of large unnamed lake just N of Canoe Lake. In proposed extension area of Tuktut Nogait Park, 1-2 km S of current border.	68.064	-121.611	425	552[0n]	741[0n]	KC483438	KC475279
Brassicaceae	Physaria arctica (Wormsk. ex Hornem.) O'Kane & Al-Shehbaz	Gillespie_et_al_7465	FCA015-09	CAN592273	Gillespie, L.J.; Saarela, J.M.; Consaul, L.L.; Bull, R.D.	03-Jul-2008	Canada	Nunavut	Victoria Island	Oterkvik Point	Camp 13 km north of Oterkvik Point, 10 km north of coast at Coronation Gulf: upper camp area.	68.739	-112.625	55	552[0n]	762[0n]	KC483439	KC475280
Brassicaceae	Physaria arctica (Wormsk. ex Hornem.) O'Kane & Al-Shehbaz	Saarela_1506_CAN	FCA2566-11	CAN599235	Saarela, J.M.; Bull, R.D.	06-Jul-2010	Canada	Northwest Territories	Victoria Island	Ulakhaktok	Vicinity of Holman Island Airport, Uluhaktok	70.758	-117.79	5	552[0n]	762[0n]	KC483440	KC475281
Brassicaceae	Rorippa islandica (Oeder ex Murray) Borbás	Aiken_88-382_CAN	FCA2965-11	CAN534261	Aiken, S.G.	17-Jul-1988	Canada	Northwest Territories		Richards Island	Wolf Lake	69.233	-134.033		552[0n]	668[0n]	KC483880	KC475687
Brassicaceae	Thlaspi arcticum A.E. Porsild	Bennett_08-451_CAN	FCA2249-11	CAN590157	Bennett, B.A.; Wolfe, S.	26-Jul-2008	Canada	Yukon		Ivvavik National Park	Mount Conybeare	69.464	-140.074	459	552[0n]	762[0n]	KC484257	KC476039
Brassicaceae	Transberingia bursifolia (DC.) Al-Shehbaz & O'Kane	Bennett_08-223_CAN	FCA2250-11	CAN590158	Bennett, B.A.; Wolfe, S.; Mcleod, S.	21-Jul-2008	Canada	Yukon		Ivvavik National Park	Malcolm River	69.214	-140.452	883	552[0n]	762[0n]	KC484258	KC476040
Brassicaceae	Transberingia bursifolia (DC.) Al-Shehbaz & O'Kane	Gillett_18258_CAN	FCA1865-11	CAN453957	Gillett, J.M.; Shchepanek, Michael J.	18-Jul-1979	Canada	Nunavut	Ellesmere Island	Alexandra Fiord		78.8833	-75.8333		552[0n]	762[0n]	KC484270	KC476053
Campanulaceae	Campanula rotundifolia L.	Aiken_04-100_CAN	FCA1915-11	CAN586572	Aiken, S.G.; LeBlanc, M.	15-Jul-2004	Canada	Nunavut	Baffin Island	Ogac Lake	Ney Harbour.	62.8522	-67.3408		552[0n]	772[0n]	KC482191	KC474262
Campanulaceae	Campanula rotundifolia L.	Gillespie_6769_CAN	FCA1916-11	CAN585127	Gillespie, L.J.; Consaul, L.L.; Soreng, R.J.	08-Jun-1999	Canada	Nunavut	Baffin Island	Ogac Lake	S shore of Frobisher Bay	62.8339	-67.3567	100	552[0n]	772[0n]	KC482192	KC474263
Campanulaceae	Campanula uniflora Gorter	Consaul_3960_CAN	FCA1934-11	CAN599357	Consaul, L.L.; Kattuck, E.	05-Jul-2010	Canada	Nunavut	Hudson Bay	Belcher Islands	Flaherty Island. South of Sanikiluaq approx 2 km, stop on way to ocean.	56.669	-79.214	37	552[0n]	677[0n]	KC482193	KC474264
Campanulaceae	Campanula uniflora Gorter	Gillespie_7227_CAN	FCA1908-11	CAN586125	Gillespie, L.J.; Bickerton, H.; Consaul, L.L.	24-Jul-2003	Canada	Northwest Territories	Banks Island	Nelson Head	Southernmost tip of Banks Island.	71.0939	-122.779	280	552[0n]	766[0n]	KC482194	KC474265
Campanulaceae	Campanula uniflora Gorter	Gillespie_8716	FCA702-10	CAN595197	Gillespie, L.J.; Saarela, J.M.; Consaul, L.L.; Bull, R.D.	01-Jul-2009	Canada	Northwest Territories	Mainland Northwest Territories	Paulatuk	About 3 km S of Paulatuk, between road and Darnley Bay	69.386	-124.078	55	552[0n]	772[0n]	KC482195	KC474266
Campanulaceae	Campanula uniflora Gorter	Gillespie_9818_CAN	FCA2772-11	CAN599240	Gillespie, L.J.; Saarela, J.M.; Doubt, J.; Bull, R.D.; Sokoloff, P.C.	14-Jul-2010	Canada	Northwest Territories	Victoria Island	Minto Inlet	Base of cliffs on S shore of Fish lake on lower Kuujjua River, 17 km SE of Minto Inlet	71.242	-116.546		552[0n]	764[0n]	KC482196	KC474267
Campanulaceae	Campanula uniflora Gorter	Gillespie_8613	FCA649-10	CAN595042	Gillespie, L.J.; Saarela, J.M.; Consaul, L.L.; Bull, R.D.	29-Jun-2009	Canada	Northwest Territories	Mainland Northwest Territories	Paulatuk	Paulatuk.	69.358	-124.228	6	552[0n]	777[0n]	KC482197	KC474268
Campanulaceae	Campanula uniflora Gorter	Brysting_sn_CAN584017	FCA1909-11	CAN584017	Aiken, S.G.; Brysting, A.	08-Jan-2001	Canada	Nunavut	Southampton Island	Kirchoffer River	Southampton Island. At Kirchoffer River Falls.	64.1	-83.3833		552[0n]	772[0n]	KC482198	KC474269
Campanulaceae	Campanula uniflora Gorter	Elven_3269-99_CAN	FCA1910-11	CAN583860	Elven, R.	25-Aug-1999	Canada	Nunavut	Devon Island	Croker Bay	Devon Island, SE side. Croker Bay, E side near entrance.	74.5333	-82.7833		552[0n]	772[0n]	KC482199	KC474270
Campanulaceae	Campanula uniflora Gorter	Aiken_02-011_CAN	FCA1911-11	CAN585793	Aiken, S.G.; Mallory, C.	07-Mar-2002	Canada	Nunavut	Baffin Island	Iqaluit	Tundra Valley. Rock cliff.	63.7333	-68.4667		552[0n]	772[0n]	KC482200	KC474271
Caprifoliaceae	Linnaea borealis L. subsp. americana (J. Forbes) Hultén ex R.T. Clausen	Bennett_06-392_CAN	FCA2244-11	CAN589206	Bennett, B.A.; Oldham, S.J.; Kennedy, C.A.; Seccombe-Hett, P.; Gordon, D.C.	31-Jul-2006	Canada	Yukon		Blow River Delta east	Mainland adjacent to Bill Storr Channel	68.782	-136.707	23	552[0n]		KC483090
Caprifoliaceae	Linnaea borealis L. subsp. americana (J. Forbes) Hultén ex R.T. Clausen	Bennett_06-432_CAN	FCA2245-11	CAN589207	Bennett, B.A.; Oldham, M.J.	03-Aug-2006	Canada	Yukon		Richardson Mountains	Fish Creek	67.884	-136.344	710	552[0n]	717[0n]	KC483091	KC474956
Caprifoliaceae	Valeriana capitata Pall. ex Link	Consaul_840_CAN	FCA2189-11	CAN550695	Consaul, L.L.; Aiken, S.G.	03-Jul-1990	Canada	Yukon	Ivvavik National Park		Craig Creek, below International Marker	69.45	-140.983	800	552[0n]	680[0n]	KC484321	KC476097
Caprifoliaceae	Valeriana capitata Pall. ex Link	Consaul_1008_CAN	FCA2190-11	CAN550885	Consaul, L.L.; Aiken, S.G.	11-Jul-1990	Canada	Yukon	Ivvavik National Park		Stokes Point	69.033	-138.733		552[0n]	756[0n]	KC484322	KC476098
Caprifoliaceae	Valeriana capitata Pall. ex Link	Aiken_88-140_CAN	FCA2191-11	CAN534034	Aiken, S.G.	06-Jul-1988	Canada	Yukon	Shingle Point		Coastline	68.967	-137.25		552[0n]	758[0n]	KC484323	KC476099
Caryophyllaceae	Arenaria humifusa Wahlenb.	Ohenoja_14b_CAN	FCA2462-11	CAN588086	Ohenoja, E.	15-Aug-1984	Canada	Nunavut		Keewatin	Baker Lake	64.317	-96		552[0n]		KC482018
Caryophyllaceae	Arenaria humifusa Wahlenb.	Aiken_98-063_CAN	FCA2461-11	CAN582390	Aiken, S.G.	01-Aug-1998	Canada	Nunavut		Baffin Island	Nikko Island	66.583	-71.05		552[0n]	776[0n]	KC482019	KC474087
Caryophyllaceae	Arenaria humifusa Wahlenb.	Gillespie_8958	FCA818-10	CAN595057	Gillespie, L.J.; Saarela, J.M.; Consaul, L.L.; Bull, R.D.; Boxwell, J.; Hunter, C.	11-Jul-2009	Canada	Northwest Territories	Mainland Northwest Territories	Tuktut Nogait National Park	3 km ESE of junction with Little Hornaday River, NE bank, between willow grove and sand hills to east.	68.433	-121.964	370	552[0n]	764[0n]	KC482020	KC474088
Caryophyllaceae	Arenaria humifusa Wahlenb.	Gillespie_9882_CAN	FCA2812-11	CAN599149	Gillespie, L.J.; Saarela, J.M.; Doubt, J.; Bull, R.D.; Sokoloff, P.C.	16-Jul-2010	Canada	Northwest Territories	Victoria Island	Minto Inlet	Sand dunes E of Kuujua River, 2 km S of on lower Kuujjua River, 17 km SE of Minto Inlet	71.18	-116.6	110	552[0n]	777[0n]	KC482021	KC474089
Caryophyllaceae	Arenaria longipedunculata Hultén	Gillespie_et_al_7721	FCA094-09	CAN592340	Gillespie, L.J.; Saarela, J.M.; Consaul, L.L.; Bull, R.D.	08-Jul-2008	Canada	Nunavut	Victoria Island	Oterkvik Point	Vicinity of river flowing into Clauston Bay, 3-4 km from river mouth.	69.142	-113.458	15	552[0n]	776[0n]	KC482022	KC474090
Caryophyllaceae	Cerastium alpinum L.	Aiken_98-141a_CAN	FCA3027-11	CAN582365	Aiken, S.G.	05-Aug-1998	Canada	Nunavut		Baffin Island	Nikko Island	63.598	-71.526			771[0n]		KC474432
Caryophyllaceae	Cerastium alpinum L.	Gillespie_6723	FCA407-10	CAN585149	Gillespie, L.J., Consaul, L.L.; Soreng, R.J.	12-Aug-1999	Canada	Nunavut	Baffin Island		Lower Savage Islands, V-shaped lake 1.5 km S of Savage Harbour	61.82	-65.71	55	552[0n]	741[0n]	KC482406	KC474433
Caryophyllaceae	Cerastium alpinum L.	Consaul_3656_CAN	FCA2050-11	CAN599707	Consaul, L.L.; Meeko, B.; Ippak, L.; Narlik, M.; Uppik, S.; Ippak, L.; Ippak, S.; Ippak, R.	25-Jun-2010	Canada	Nunavut	Hudsons Bay	Belcher Islands	Flaherty Island, Itiliapik, ~35 km SE of Sanikiluaq: slopes to south of camp ~0.5 km, near boat launch.	56.456	-79.003	8	552[0n]	771[0n]	KC482407	KC474434
Caryophyllaceae	Cerastium alpinum L.	Gillespie_9823_CAN	FCA2776-11	CAN598991	Gillespie, L.J.; Saarela, J.M.; Doubt, J.; Bull, R.D.; Sokoloff, P.C.	15-Jul-2010	Canada	Northwest Territories	Victoria Island	Minto Inlet	River valley at base of large conical hill, E of Fish lake on lower Kuujjua River, 17 km SE of Minto Inlet	71.317	-116.418	57	552[0n]	771[0n]	KC482408	KC474435
Caryophyllaceae	Cerastium arcticum Lange	Gillespie_9061	FCA843-10	CAN595519	Gillespie, L.J.; Saarela, J.M.; Consaul, L.L.; Bull, R.D.; Boxwell, J.; Hunter, C.	17-Jul-2009	Canada	Northwest Territories	Mainland Northwest Territories	Tuktut Nogait National Park	Small tributary running into Hornaday River.	68.717	-122.311	371	552[0n]	760[0n]	KC482409	KC474436
Caryophyllaceae	Cerastium arcticum Lange	Gillespie_4269_CAN	FCA1758-11	CAN589061	Gillespie, L.J.	17-Jul-1991	Canada	Nunavut	Ellesmere Island		RCMP Post, Alexandra Fiord	78.8833	-75.75		552[0n]	768[0n]	KC482410	KC474437
Caryophyllaceae	Cerastium arcticum Lange	Aiken_94-034_CAN	FCA1757-11	CAN571425	Aiken, S.G.	08-Sep-1994	Canada	Nunavut	Cornwallis Island		Resolute, near Thule Site on steep bank adjacent to the shoreline.	74.6833	-94.9		552[0n]		KC482411
Caryophyllaceae	Cerastium arcticum Lange	Bosquet_10	FCA215-09	CAN593606	Bosquet, L.	29-Jun-2009	Canada	Nunavut	Melville Island		Melville Island, approximately 5 km from the south-central coastline.	74.913	-109.576		552[0n]	771[0n]	KC482412	KC474438
Caryophyllaceae	Cerastium arcticum Lange	Gillespie_9572_CAN	FCA2678-11	CAN598993	Gillespie, L.J.; Saarela, J.M.; Doubt, J.; Bull, R.D.; Sokoloff, P.C.	09-Jul-2010	Canada	Northwest Territories	Victoria Island	Boot Inlet	Small conical hill E of small round lake (~1 km diameter: ca. 4 km N of Boot Inlet on N side of Minto Inlet)	71.605	-117.38	85	552[0n]	771[0n]	KC482413	KC474439
Caryophyllaceae	Cerastium arcticum Lange	Edlund_847_CAN	FCA3029-11	CAN486659	Edlund, S.A.	12-Aug-1982	Canada	Northwest Territories		Victoria Island	Uluhaktok	70.717	-117.717		552[0n]		KC482414
Caryophyllaceae	Cerastium beeringianum Cham. & Schltdl.	Edlund_282_CAN-1	FCA1756-11	CAN499846	Edlund, S.A.	24-Jul-1985	Canada	Northwest Territories	Melville Island		Nisbet Point. Site 198, raised gravelly river terrace emptying into ocean at Point.	75.9	-116.667		552[0n]	771[0n]	KC482415	KC474440
Caryophyllaceae	Cerastium beeringianum Cham. & Schltdl.	Gillespie_et_al_7971	FCA133-09	CAN592333	Gillespie, L.J.; Saarela, J.M.; Consaul, L.L.; Bull, R.D.	14-Jul-2008	Canada	Nunavut	Victoria Island	Johansen Bay	Rocky hills south of large unnamed lake ca. 18 km ENE of Johansen Bay airstrip.	68.753	-110.708	173	552[0n]	771[0n]	KC482416	KC474441
Caryophyllaceae	Cerastium beeringianum Cham. & Schltdl.	Saarela_1461_CAN	FCA2521-11	CAN598990	Saarela, J.M.; Bull, R.D.	05-Jul-2010	Canada	Northwest Territories	Victoria Island	Ulakhaktok	Vicinity of Arctic Char Inn, Uluhaktok	70.736	-117.77	4	552[0n]	771[0n]	KC482417	KC474442
Caryophyllaceae	Cerastium beeringianum Cham. & Schltdl.	Consaul_3909_CAN	FCA1926-11	CAN599433	Consaul, L.L. et al.	26-Jun-2010	Canada	Nunavut				56.325	-79.228	45	552[0n]	765[0n]	KC482418	KC474443
Caryophyllaceae	Cerastium beeringianum Cham. & Schltdl.	Gillespie_9842_CAN	FCA2790-11	CAN598950	Gillespie, L.J.; Saarela, J.M.; Doubt, J.; Bull, R.D.; Sokoloff, P.C.	15-Jul-2010	Canada	Northwest Territories	Victoria Island	Minto Inlet	Rocky talus towards summit of arge conical hill, E of Fish lake on lower Kuujjua River, 17 km SE of Minto Inlet	71.244	-116.339	113	552[0n]		KC482419
Caryophyllaceae	Cerastium beeringianum Cham. & Schltdl.	Gillespie_6569	FCA408-10	CAN585172	Gillespie, L.J., Consaul, L.L.; Soreng, R.J.	03-Aug-1999	Canada	Nunavut	Ellesmere Island		Eureka	80	-85.95	6		742[0n]		KC474444
Caryophyllaceae	Cerastium beeringianum Cham. & Schltdl.	Saarela_1437_CAN	FCA2497-11	CAN598989	Saarela, J.M.; Bull, R.D.	05-Jul-2010	Canada	Northwest Territories	Victoria Island	Ulakhaktok	Adjacent to Kings Bay, across water from `Old Holman`: N side of Uluhaktok	70.735	-117.761	6	552[0n]	764[0n]	KC482420	KC474445
Caryophyllaceae	Cerastium beeringianum Cham. & Schltdl.	Ovenden_2247a_CAN	FCA3028-11	CAN527840	Ovenden, L.	10-Aug-1985	Canada	Northwest Territories		Mainland Northwest Territoires	Illisarvik	69.483	-134.917			640[0n]		KC474446
Caryophyllaceae	Cerastium beeringianum Cham. & Schltdl.	Brysting_01-075_CAN	FCA1760-11	CAN583974	Aiken, S.G.; Brysting, A.	29-Jul-2001	Canada	Nunavut	Southampton Island	Coral Harbour	Salliq (Coral Harbour): coastline near the sea behind the Northern Store. Southampton Island.	64.1369	-83.1647		552[0n]	771[0n]	KC482421	KC474447
Caryophyllaceae	Cerastium beeringianum Cham. & Schltdl.	Aiken_01-115_CAN	FCA1759-11	CAN585997	Aiken, S.G.; Brysting, A.	08-Jul-2001	Canada	Northwest Territories	Tuktoyaktuk		Beach area between the hamlet houses and the airport.	69.5	-133		552[0n]	771[0n]	KC482422	KC474448
Caryophyllaceae	Cerastium regelii Ostenf.	Edlund_11_CAN	FCA1732-11	CAN527912	Edlund, S.A.	07-Aug-1987	Canada	Nunavut				70.6667	-107.55		525[0n]	760[0n]	KC482423	KC474449
Caryophyllaceae	Cerastium regelii Ostenf.	Brysting_01-122_CAN-1	FCA2394-11	CAN584739	Aiken, S.G.; Brysting, A.	08-Dec-2001	Canada	Nunavut	Cornwallis Island	Resolute Bay	Resolute Bay beside hamlet.	75.1333	-94.8		552[0n]	765[0n]	KC482424	KC474450
Caryophyllaceae	Cerastium regelii Ostenf.	Elven_2674_9	FCA324-10	CAN583470	Elven, R.	08-Jul-1999	Canada	Northwest Territories	Banks Island		NE part, Parker River Valley, N side ca. 7 km from se	73.62	-115.85		552[0n]	771[0n]	KC482425	KC474451
Caryophyllaceae	Cerastium regelii Ostenf.	Gillespie_6878	FCA349-10	CAN585202	Gillespie, L.J.; Consaul, L.L.	25-Jul-2000	Canada	Northwest Territories	Prince Patrick Island		Intrepid Inlet, west shore, 8 km N of Disappointment Point	76.37	-118.59		552[0n]	771[0n]	KC482426	KC474452
Caryophyllaceae	Cerastium regelii Ostenf.	Gillespie_9567_CAN	FCA2675-11	CAN598951	Gillespie, L.J.; Saarela, J.M.; Doubt, J.; Bull, R.D.; Sokoloff, P.C.	09-Jul-2010	Canada	Northwest Territories	Victoria Island	Boot Inlet	Small conical hill E of small round lake (~1 km diameter: ca. 4 km N of Boot Inlet on N side of Minto Inlet)	71.605	-117.38	85	552[0n]	771[0n]	KC482427	KC474453
Caryophyllaceae	Cerastium regelii Ostenf.	Bosquet_35	FCA241-09	CAN593630	Bosquet, L.	14-Jul-2009	Canada	Nunavut	Melville Island		Melville Island, approximately 5 km from the south-central coastline.	74.913	-109.591		552[0n]	771[0n]	KC482428	KC474454
Caryophyllaceae	Cerastium regelii Ostenf.	Aiken_98-038_CAN	FCA1729-11	CAN585413	Aiken, S.G.; MacCormac, M.	26-Jul-1998	Canada	Nunavut	Ellesmere Island	Scoresby Bay		79.8819	-71.5472		552[0n]	771[0n]	KC482429	KC474455
Caryophyllaceae	Cerastium regelii Ostenf.	Elven_3014-9_CAN	FCA1731-11	CAN583475	Elven, R.	19-Aug-1999	Canada	Nunavut	Ellef Ringnes Island	Isachsen	Reindeer Peninsula, central part.	78.9167	-104.633		552[0n]	744[0n]	KC482430	KC474456
Caryophyllaceae	Dianthus repens Willd.	Bennett_08-239_CAN	FCA2232-11	CAN590269	Bennett, B.A.; Olthof, I., Dixon, P.; Reimer, E.	21-Jul-2008	Canada	Yukon		Ivvavik National Park	Sheep Creek	69.21	-140.332	760	552[0n]	772[0n]	KC482528	KC474539
Caryophyllaceae	Dianthus repens Willd.	Bennett_08-215_CAN	FCA2231-11	CAN590270	Bennett, B.A.; Wolfe, S.; Mcleod, S.	19-Jul-2008	Canada	Yukon		Ivvavik National Park	Joe Creek	69.021	-140.611	886	552[0n]	772[0n]	KC482529	KC474540
Caryophyllaceae	Dianthus repens Willd.	Bennett_08-104_CAN	FCA2230-11	CAN590271	Bennett, B.A.; Wolfe, S.; Mcleod, S.	15-Jul-2008	Canada	Yukon		Ivvavik National Park	Sheep Creek	69.158	-140.213	515	552[0n]	772[0n]	KC482530	KC474541
Caryophyllaceae	Eremogone capillaris (Poir.) Fenzl	Aiken_88-393_CAN	FCA1754-11	CAN534272	Aiken, S.G.	17-Jul-1988	Canada	Northwest Territories	Tuktoyaktuk		NE of Pingo 12.	69.6167	-132.117		552[0n]	746[0n]	KC482761	KC474711
Caryophyllaceae	Eremogone capillaris (Poir.) Fenzl	Scotter_10155_CAN	FCA1753-11	CAN300304	Scotter, G.W.	27-Jul-1966	Canada	Northwest Territories	Mackenzie River Delta		Five Hundred Lake.	68.9833	-132.5		552[0n]	747[0n]	KC482762	KC474712
Caryophyllaceae	Honckenya peploides (L.) Ehrh. subsp. diffusa (Hornem.) Hultén ex V.V. Petrovsky	Edlund_12785_CAN	FCA1734-11	CAN526788	Edlund, S.A.; Argus, G.W.	17-Aug-1987	Canada	Nunavut	Victoria Island		Inlet of bay on west side of peninsula along west side of Padliak Inlet. Site 68.	69.4667	-103.083		552[0n]	774[0n]	KC482983	KC474905
Caryophyllaceae	Honckenya peploides (L.) Ehrh. subsp. diffusa (Hornem.) Hultén ex V.V. Petrovsky	Brunton_9765_CAN	FCA1733-11	CAN549939	Brunton, D.F.; McIntosh, K.L.	24-Jul-1990	Canada	Nunavut	Baffin Island	Iqaluit	East side of Sylvia Grinnell River 1.5 km south of main rapids,	63.7417	-68.5583		552[0n]		KC482984
Caryophyllaceae	Honckenya peploides (L.) Ehrh. subsp. diffusa (Hornem.) Hultén ex V.V. Petrovsky	Gillespie_8690	FCA686-10	CAN595175	Gillespie, L.J.; Saarela, J.M.; Consaul, L.L.; Bull, R.D.	01-Jul-2009	Canada	Northwest Territories	Mainland Northwest Territories	Paulatuk	About 3 km S of Paulatuk, along Darnley Bay	69.419	-124.022	2	552[0n]	777[0n]	KC482985	KC474906
Caryophyllaceae	Honckenya peploides (L.) Ehrh. subsp. diffusa (Hornem.) Hultén ex V.V. Petrovsky	Gillespie_9916_CAN	FCA2832-11	CAN598695	Gillespie, L.J.; Saarela, J.M.; Doubt, J.; Bull, R.D.; Sokoloff, P.C.	17-Jul-2010	Canada	Northwest Territories	Victoria Island	Minto Inlet	Shore of Kuujjua River Delta at Minto Inlet	71.313	-116.916	3	552[0n]	777[0n]	KC482986	KC474907
Caryophyllaceae	Honckenya peploides (L.) Ehrh. subsp. diffusa (Hornem.) Hultén ex V.V. Petrovsky	Consaul_3545_CAN	FCA2026-11	CAN599348	Consaul, L.L.; Tsujimoto, M.; Ip, M.; Charette, D.; Kattuck, E.; Ekidlak, C.; Ekidlak, A.; Inuktaluk, M.; Kudluarok Sr., S.	20-Jun-2010	Canada	Nunavut	Hudsons Bay	Belcher Islands	Flaherty Island. Beach area.	56.331	-79.514	1	552[0n]	777[0n]	KC482987	KC474908
Caryophyllaceae	Honckenya peploides (L.) Ehrh. subsp. diffusa (Hornem.) Hultén ex V.V. Petrovsky	Gillespie_et_al_8008	FCA142-09	CAN592332	Gillespie, L.J.; Saarela, J.M.; Consaul, L.L.; Bull, R.D.	16-Jul-2008	Canada	Nunavut	Victoria Island	Johansen Bay	Coast opposite Richardson Islands, ca. 18 km E of Johansen Bay airstrip.	68.733	-110.719	3	552[0n]	777[0n]	KC482988	KC474909
Caryophyllaceae	Minuartia arctica (Steven ex Ser.) Graebn.	Elven_2085_CAN	FCA1736-11	CAN583511	Elven, R.	03-Aug-1999	Canada	Yukon	Buckland Hills		Ivvavik National Park NW part.	69.4167	-139.633		552[0n]	776[0n]	KC483171	KC475000
Caryophyllaceae	Minuartia arctica (Steven ex Ser.) Graebn.	Aiken_87-131_CAN	FCA2377-11	CAN530824	Aiken, S.G.; McLachlan, K.I.	25-Aug-1987	Canada	Yukon		Richardson Mountains	Blow River Delta	68.217	-136.583	1021	552[0n]	774[0n]	KC483172	KC475001
Caryophyllaceae	Minuartia arctica (Steven ex Ser.) Graebn.	Elven_2180-9_CAN	FCA2459-11	CAN583510	Elven, R.	03-Aug-1999	Canada	Yukon		Ivvavik National Park	Buckland Hills	69.417	-139.633		552[0n]	709[0n]	KC483173	KC475002
Caryophyllaceae	Minuartia arctica (Steven ex Ser.) Graebn.	Aiken_88-030_CAN	FCA2376-11	CAN533925	Aiken, S.G.	06-Jul-1988	Canada	Yukon		Ivvavik National Park	British Mountains	69.217	-139.15	830	552[0n]	774[0n]	KC483174	KC475003
Caryophyllaceae	Minuartia biflora (L.) Schinz & Thell.	Aiken_88-247_CAN	FCA2375-11	CAN534133	Aiken, S.G.	13-Jul-1988	Canada	Yukon		Ivvavik National Park	Buckland Hills	69.317	-139.583	457	552[0n]	774[0n]	KC483175	KC475004
Caryophyllaceae	Minuartia biflora (L.) Schinz & Thell.	Elven_3443-9_CAN	FCA2457-11	CAn583203	Elven, R.	30-Aug-1999	Canada	Nunavut		Baffin Island	Cape Hooper	68.433	-66.817		552[0n]	776[0n]	KC483176	KC475005
Caryophyllaceae	Minuartia biflora (L.) Schinz & Thell.	Gillespie_6726	FCA409-10	CAN585119	Gillespie, L.J., Consaul, L.L.; Soreng, R.J.	12-Aug-1999	Canada	Nunavut	Baffin Island		Lower Savage Islands, V-shaped lake 1.5 km S of Savage Harbour	61.82	-65.71	55	552[0n]	773[0n]	KC483177	KC475006
Caryophyllaceae	Minuartia biflora (L.) Schinz & Thell.	Consaul_3858_CAN	FCA1922-11	CAN599386	Consaul, L.L.; Ip, M.; Charette, D.; Kattuck, E.	30-Jun-2010	Canada	Nunavut	Hudson Bay	Belcher Islands	Flaherty Island. The Hill 2 km southwest of Sanikiluaq airport.	56.558	-79.325	60	552[0n]	777[0n]	KC483178	KC475007
Caryophyllaceae	Minuartia biflora (L.) Schinz & Thell.	Aiken_04-061_CAN	FCA2458-11	CAN586531	Aiken, S.G.; LeBlanc, M.	11-Jul-2004	Canada	Nunavut		Baffin Island	Ogac Lake	62.85	-67.35		552[0n]	777[0n]	KC483179	KC475008
Caryophyllaceae	Minuartia elegans (Cham. & Schltdl.) Schischk.	Gillespie_9806_CAN	FCA2767-11	CAN598705	Gillespie, L.J.; Saarela, J.M.; Doubt, J.; Bull, R.D.; Sokoloff, P.C.	14-Jul-2010	Canada	Northwest Territories	Victoria Island	Minto Inlet	Small unnamed lake 200m NE of Fish lake on lower Kuujjua River, 17 km SE of Minto Inlet	71.243	-116.44	80	552[0n]	777[0n]	KC483180	KC475009
Caryophyllaceae	Minuartia elegans (Cham. & Schltdl.) Schischk.	Gillespie_8949	FCA814-10	CAN595363	Gillespie, L.J.; Saarela, J.M.; Consaul, L.L.; Bull, R.D.; Boxwell, J.; Hunter, C.	11-Jul-2009	Canada	Northwest Territories	Mainland Northwest Territories	Tuktut Nogait National Park	3 km ESE of junction with Little Hornaday River, NE bank, between willow grove and sand hills to east.	68.447	-121.989	375	552[0n]	777[0n]	KC483181	KC475010
Caryophyllaceae	Minuartia elegans (Cham. & Schltdl.) Schischk.	Gillespie_10258_CAN	FCA2938-11	CAN598701	Gillespie, L.J.; Saarela, J.M.; Doubt, J.; Bull, R.D.; Sokoloff, P.C.	25-Jul-2010	Canada	Northwest Territories	Victoria Island	Minto Inlet	S of head of Minto Inlet, vicinity of large waterfall, top of canyon	71.541	-115.3	160	553[0n]	777[0n]	KC483182	KC475011
Caryophyllaceae	Minuartia elegans (Cham. & Schltdl.) Schischk.	Gillespie_8595	FCA638-10	CAN595027	Gillespie, L.J.; Saarela, J.M.; Consaul, L.L.; Bull, R.D.	28-Jun-2009	Canada	Northwest Territories	Mainland Northwest Territories	Paulatuk	Paulatuk, along road heading east of hamlet.	69.422	-124.114	3	552[0n]	777[0n]	KC483183	KC475012
Caryophyllaceae	Minuartia rossii (R. Br. ex Richardson) Graebn.	Elven_3253_CAN	FCA1737-11	CAN583205	Elven, R.	25-Aug-1999	Canada	Nunavut	Devon Island	Croker Bay	side near entrance.	74.5333	-82.7833		552[0n]	777[0n]	KC483184	KC475013
Caryophyllaceae	Minuartia rossii (R. Br. ex Richardson) Graebn.	Aiken_99-233_CAN	FCA2236-11	CAN582529	Aiken, S.G.	11-Jul-1999	Canada	Northwest Territories		Banks Island	Aulavik National Park	73.817	-119.867		552[0n]	772[0n]	KC483185	KC475014
Caryophyllaceae	Minuartia rossii (R. Br. ex Richardson) Graebn.	Gillespie_6906c_CAN	FCA1738-11	CAN585161	Gillespie, L.J.; Consaul, L.L.	29-Jul-2000	Canada	Nunavut	Beechey Island		Off SW coast of Devon Island.	74.7167	-91.85	35	552[0n]	777[0n]	KC483186	KC475015
Caryophyllaceae	Minuartia rubella (Wahlenb.) Hiern	Gillespie_9897_CAN	FCA2818-11	CAN598699	Gillespie, L.J.; Saarela, J.M.; Doubt, J.; Bull, R.D.; Sokoloff, P.C.	16-Jul-2010	Canada	Northwest Territories	Victoria Island	Minto Inlet	Base of cliffs on S shore of Fish lake on lower Kuujjua River, 17 km SE of Minto Inlet	71.27	-116.46	95	552[0n]	777[0n]	KC483187	KC475016
Caryophyllaceae	Minuartia rubella (Wahlenb.) Hiern	Gillespie_8867	FCA783-10	CAN595336	Gillespie, L.J.; Saarela, J.M.; Consaul, L.L.; Bull, R.D.; Boxwell, J.; Hunter, C.	07-Jul-2009	Canada	Northwest Territories	Mainland Northwest Territories	Tuktut Nogait National Park	West side of Hornaday River, 0.5-1 km N of confluence of small tributary river with Hornaday.	68.308	-121.903	400		766[0n]		KC475017
Caryophyllaceae	Minuartia rubella (Wahlenb.) Hiern	Gillespie_et_al_7525	FCA040-09	CAN592339	Gillespie, L.J.; Saarela, J.M.; Consaul, L.L.; Bull, R.D.	04-Jul-2008	Canada	Nunavut	Victoria Island	Oterkvik Point	Oterkvik Point vicinity. Small cliff south of camp: ca. 10 km north of Coronation Gulf coast, 13 km north of point.	68.703	-112.653	65	552[0n]	777[0n]	KC483188	KC475018
Caryophyllaceae	Minuartia rubella (Wahlenb.) Hiern	Archambault_AA291_CAN	FCA2463-11	CAN586987	Archambault, A.	03-Aug-2005	Canada	Nunavut		Baffin Island	Kimmirut	62.85	-69.867		552[0n]	776[0n]	KC483189	KC475019
Caryophyllaceae	Minuartia rubella (Wahlenb.) Hiern	Edlund_128889B_CAN	FCA2453-11	CAN527757	Edlund, S.A.; Argus, G.W.	22-Aug-1987	Canada	Nunavut		Victoria Island	Cambridge Bay	69.1	-105.117		552[0n]	776[0n]	KC483190	KC475020
Caryophyllaceae	Minuartia rubella (Wahlenb.) Hiern	Gillespie_8545	FCA597-10	CAN595983	Gillespie, L.J.; Saarela, J.M.; Consaul, L.L.; Bull, R.D.	27-Jun-2009	Canada	Northwest Territories	Mainland Northwest Territories	Paulatuk	Paulatuk. Behind Northern Store/Hotel/Parks Canada building (Paulatuk Centre).	69.467	-124.211	4	552[0n]	777[0n]	KC483191	KC475021
Caryophyllaceae	Minuartia rubella (Wahlenb.) Hiern	Gillespie_9848_CAN	FCA2793-11	CAN598690	Gillespie, L.J.; Saarela, J.M.; Doubt, J.; Bull, R.D.; Sokoloff, P.C.	15-Jul-2010	Canada	Northwest Territories	Victoria Island	Minto Inlet	Summit of large conical hill, E of Fish lake on lower Kuujjua River, 17 km SE of Minto Inlet	71.514	-116.439	244	552[0n]	777[0n]	KC483192	KC475022
Caryophyllaceae	Minuartia rubella (Wahlenb.) Hiern	Gillespie_10175_CAN	FCA2910-11	CAN598698	Gillespie, L.J.; Saarela, J.M.; Doubt, J.; Bull, R.D.; Sokoloff, P.C.	23-Jul-2010	Canada	Northwest Territories	Victoria Island	Minto Inlet	8 km NE of Minto Inlet in valley at small river that feeds into head of Inlet (Minto GEM Camp - 2010)	71.68	-115.492	24	553[0n]	777[0n]	KC483193	KC475023
Caryophyllaceae	Minuartia rubella (Wahlenb.) Hiern	Gillespie_6539_CAN	FCA2454-11	CAN583025	Gillespie, L.J.; Consaul, L.L.	31-Jul-1999	Canada	Northwest Territories		Axel Heiberg Island	Expedition Fiord	79.4	-90.8		552[0n]	776[0n]	KC483194	KC475024
Caryophyllaceae	Minuartia stricta (Sw.) Hiern	Aiken_86-289_CAN	FCA1739-11	CAN518157	Aiken, S.G.; Campbell, C.A.; Robinson, E.	14-Aug-1986	Canada	Nunavut	Baffin Island	Iqaluit	Sillimans Fossil Ridge.	63.7667	-68.9833		552[0n]		KC483195
Caryophyllaceae	Minuartia stricta (Sw.) Hiern	Gillespie_9053	FCA840-10	CAN595530	Gillespie, L.J.; Saarela, J.M.; Consaul, L.L.; Bull, R.D.; Boxwell, J.; Hunter, C.	17-Jul-2009	Canada	Northwest Territories	Mainland Northwest Territories	Tuktut Nogait National Park	Upper slope of Lookout Hill.	68.689	-122.283	500		753[0n]		KC475025
Caryophyllaceae	Minuartia stricta (Sw.) Hiern	Bennett_08-075_CAN	FCA2234-11	CAN590267	Bennett, B.A.; Wolfe, S., Demers, A.-M.; Reimer, E.	14-Jul-2008	Canada	Yukon		Ivvavik National Park	Sheep Creek	69.161	-140.155	241	522[0n]	772[0n]	KC483196	KC475026
Caryophyllaceae	Minuartia stricta (Sw.) Hiern	Bennett_06-374_CAN	FCA2235-11	CAN589209	Bennett, B.A.; Oldham, S.J.; Kennedy, C.A.; Seccombe-Hett, P.; Gordon, D.C.	31-Jul-2006	Canada	Yukon		Blow River Delta east	Moose Channel, near border	68.789	-136.517	2	552[0n]	772[0n]	KC483197	KC475027
Caryophyllaceae	Minuartia stricta (Sw.) Hiern	Brunton_10721_CAN	FCA2455-11	CAN565223	Brunton, D.F.; McIntosh, K.L.	29-Jul-1999	Canada	Nunavut		West Hudson Bay	Meliadine River Park	62.867	-92.117		552[0n]	775[0n]	KC483198	KC475028
Caryophyllaceae	Minuartia stricta (Sw.) Hiern	Brunton_10762_CAN	FCA2456-11	CAN565222	Brunton, D.F.; McIntosh, K.L.	30-Jul-1991	Canada	Nunavut		West Hudson Bay	Meliadine River Park	62.883	-92.183		552[0n]	774[0n]	KC483199	KC475029
Caryophyllaceae	Minuartia stricta (Sw.) Hiern	Gillett_16826_CAN	FCA2460-11	CAN393503	Gillett, J.M.; Gillett, P.J.	02-Jul-1975	Canada	Nunavut		Coats Island	Cairn Cove	62.817	-81.933		552[0n]	774[0n]	KC483200	KC475030
Caryophyllaceae	Minuartia stricta (Sw.) Hiern	Gillespie_et_al_7966	FCA131-09	CAN592334	Gillespie, L.J.; Saarela, J.M.; Consaul, L.L.; Bull, R.D.	14-Jul-2008	Canada	Nunavut	Victoria Island	Johansen Bay	Rocky hills south of large unnamed lake ca. 18 km ENE of Johansen Bay airstrip.	68.753	-110.692	65	552[0n]	777[0n]	KC483201	KC475031
Caryophyllaceae	Sagina caespitosa (J. Vahl) Lange	Edlund_12710_CAN	FCA2449-11	CAN526713	Edlund, S.A.; Argus, G.W.	15-Aug-1987	Canada	Nunavut		Victoria Island	Anderson Bay	68.9	-104.467	0	552[0n]		KC483895
Caryophyllaceae	Sagina caespitosa (J. Vahl) Lange	McLaren_142_CAN	FCA2448-11	CAN284019	McLaren, I.A.	20-Aug-1964	Canada	Nunavut		Baffin Island	Beekman Peninsula	63.35	-64.733		552[0n]	711[0n]	KC483896	KC475701
Caryophyllaceae	Sagina nivalis (Lindblom) Fr.	Aiken_04-092_CAN	FCA2452-11	CAN586563	Aiken, S.G.; LeBlanc, M.	13-Jul-2004	Canada	Nunavut		Baffin Island	Ogac Lake	62.85	-67.35		552[0n]	777[0n]	KC483897	KC475702
Caryophyllaceae	Sagina nivalis (Lindblom) Fr.	Aiken_86-409b_CAN	FCA1740-11	CAN518354	Aiken, S.G.; Campbell, C.A.; Robinson, E.	18-Aug-1986	Canada	Nunavut	Baffin Island	Iqaluit	Towards base of hillside below Northern Canadian Power Company plant.	63.7333	-68.45			777[0n]		KC475703
Caryophyllaceae	Sagina nivalis (Lindblom) Fr.	Elven_3483-99_CAN	FCA1741-11	CAN583611	Elven, R.	30-Aug-1999	Canada	Nunavut	Baffin Island	Tanner Bay	Cape Hooper: Tanner Bay.	68.4333	-66.8167		552[0n]	777[0n]	KC483898	KC475704
Caryophyllaceae	Sagina nivalis (Lindblom) Fr.	Bennett_08-248_CAN	FCA2233-11	CAN590261	Bennett, B.A.; Wolfe, S.	20-Jul-2008	Canada	Yukon		Ivvavik National Park	Stokes Point	69.33	-138.733	34	522[0n]	772[0n]	KC483899	KC475705
Caryophyllaceae	Sagina nivalis (Lindblom) Fr.	Aiken_01-046_CAN	FCA1742-11	CAN585995	Aiken, S.G.; Brysting, A.	27-Jul-2001	Canada	Nunavut	Hudson Bay	Rankin Inlet	Disturbed ground at the edge of a road below the graveyard.	62.8	-92.1		552[0n]	777[0n]	KC483900	KC475706
Caryophyllaceae	Silene acaulis (L.) Jacq.	Gillespie_9464_CAN	FCA2636-11	CAN599157	Gillespie, L.J.; Saarela, J.M.; Doubt, J.; Bull, R.D.; Sokoloff, P.C.	07-Jul-2010	Canada	Northwest Territories	Victoria Island	Minto Inlet	8 km NE of Minto Inlet in valley at small river that feeds into head of Inlet (Minto GEM Camp - 2010)	71.619	-115.493	100	552[0n]	783[0n]	KC484097	KC475878
Caryophyllaceae	Silene acaulis (L.) Jacq.	Aiken_99-180_CAN	FCA1744-11	CAN582495	Aiken, S.G.	07-Jan-1999	Canada	Northwest Territories	Banks Island	Aulavik National Park	Green cabin beside the Thomsen River.	73.225	-119.535		552[0n]	684[0n]	KC484098	KC475879
Caryophyllaceae	Silene acaulis (L.) Jacq.	Buck_sn_CAN582879	FCA1743-11	CAN582879	Buck, R.	28-Jul-1999	Canada	Northwest Territories	Banks Island	Aulavik National Park	Thomsen River Valley, near Green cabin	73.25	-119.583		552[0n]	684[0n]	KC484099	KC475880
Caryophyllaceae	Silene acaulis (L.) Jacq.	Gillespie_8538	FCA590-10	CAN595910	Gillespie, L.J.; Saarela, J.M.; Consaul, L.L.; Bull, R.D.	27-Jun-2009	Canada	Northwest Territories	Mainland Northwest Territories	Paulatuk	Paulatuk. Behind Northern Store/Hotel/Parks Canada building (Paulatuk Centre).	69.467	-124.211	4	552[0n]	684[0n]	KC484100	KC475881
Caryophyllaceae	Silene acaulis (L.) Jacq.	Gillespie_et_al_7496-3	FCA027-09	CAN592343	Gillespie, L.J.; Saarela, J.M.; Consaul, L.L.; Bull, R.D.	03-Jul-2008	Canada	Nunavut	Victoria Island	Oterkvik Point	Camp 13 km north of Oterkvik Point, 10 km north of coast at Coronation gulf: upper camp area.	68.739	-112.625	55	552[0n]	783[0n]	KC484101	KC475882
Caryophyllaceae	Silene acaulis (L.) Jacq.	Saarela_1434_CAN	FCA2494-11	CAN599148	Saarela, J.M.; Bull, R.D.	05-Jul-2010	Canada	Northwest Territories	Victoria Island	Ulakhaktok	Adjacent to Kings Bay, across water from `Old Holman`: N side of Uluhaktok	70.735	-117.761	6	552[0n]	782[0n]	KC484102	KC475883
Caryophyllaceae	Silene acaulis (L.) Jacq.	Consaul_3590_CAN	FCA2035-11	CAN599392	Consaul, L.L.; Tsujimoto, M.; Ip, M.; Charette, D.; Kattuck, E.; Ekidlak, C.; Ekidlak, A.	21-Jun-2010	Canada	Nunavut	Hudsons Bay	Belcher Islands	Flaherty Island. Small point into ocean, ~10 km SW of Sanikiluaq.	56.478	-79.386	2	552[0n]	671[0n]	KC484103	KC475884
Caryophyllaceae	Silene acaulis (L.) Jacq.	Gillespie_6736	FCA411-10	CAN585097	Gillespie, L.J., Consaul, L.L.; Soreng, R.J.	13-Aug-1999	Canada	Nunavut	Baffin Island		Lower Savage Islands, V-shaped lake 1.5 km S of Savage Harbour	61.82	-65.71	45	552[0n]	681[0n]	KC484104	KC475885
Caryophyllaceae	Silene acaulis (L.) Jacq.	Gillespie_8756	FCA727-10	CAN595240	Gillespie, L.J.; Saarela, J.M.; Consaul, L.L.; Bull, R.D.; Boxwell, J.; Hunter, C.	03-Jul-2009	Canada	Northwest Territories	Mainland Northwest Territories	Tuktut Nogait National Park	Vicinity of large unnamed lake just N of Canoe Lake. In proposed extension area of Tuktut Nogait Park, 1-2 km S of current border.	68.064	-121.603	425	552[0n]	682[0n]	KC484105	KC475886
Caryophyllaceae	Silene involucrata (Cham. & Schltdl.) Bocquet subsp. involucrata	Saarela_1427_CAN	FCA2487-11	CAN598758	Saarela, J.M.; Bull, R.D.	05-Jul-2010	Canada	Northwest Territories		Victoria Island	Uluhaktok	70.735	-117.761	6	552[0n]	776[0n]	KC484106	KC475887
Caryophyllaceae	Silene involucrata (Cham. & Schltdl.) Bocquet subsp. involucrata	Consaul_3989_CAN	FCA1940-11	CAN	Consaul, L.L.; Kattuck, E., M. Inuktaluk, C. Ekidlak	06-Jul-2010	Canada	Nunavut	Hudson Bay	Belcher Islands	Flaherty Island. Sanikiluaq, in town, gravelly soil.	56.65	-79.256	12	552[0n]	777[0n]	KC484107	KC475888
Caryophyllaceae	Silene involucrata (Cham. & Schltdl.) Bocquet subsp. involucrata	Brunton_9781_CAN	FCA1745-11	CAN549942	Brunton, D.F.; McIntosh, K.L.	25-Jul-1990	Canada	Nunavut	Baffin Island	Iqaluit	At mouth of creek southeast of airport by sea beach, Frobisher Bay.	63.7417	-68.525		552[0n]	771[0n]	KC484108	KC475889
Caryophyllaceae	Silene involucrata (Cham. & Schltdl.) Bocquet subsp. involucrata	Brunton_10594_CAN	FCA1746-11	CAN565093	Brunton, D.F.; McIntosh, K.L.	26-Jul-1991	Canada	Nunavut	Rankin Inlet		NE shore Melvin Bay below town dump, Hudson Bay.	62.8	-92.0833		552[0n]	748[1n]	KC484109	KC475890
Caryophyllaceae	Silene involucrata (Cham. & Schltdl.) Bocquet subsp. involucrata	Gillespie_7224_CAN	FCA2444-11	CAN586239	Gillespie, L.J.; Bickerton, L.; Consaul, L.L.	24-Jul-2003	Canada	Northwest Territories		Banks Island	Nelson Head, southernmost tip of Banks Island	71.083	-122.767	260	552[0n]	774[0n]	KC484110	KC475891
Caryophyllaceae	Silene involucrata (Cham. & Schltdl.) Bocquet subsp. involucrata	Aiken_04-101_CAN	FCA2445-11	CAN586573	Aiken, S.G.; LeBlanc, M.	15-Jul-2004	Canada	Nunavut		Baffin Island	Ogac Lake	62.85	-67.35		552[0n]	777[0n]	KC484111	KC475892
Caryophyllaceae	Silene involucrata (Cham. & Schltdl.) Bocquet subsp. involucrata	Gillespie_et_al_7594	FCA060-09	CAN592337	Gillespie, L.J.; Saarela, J.M.; Consaul, L.L.; Bull, R.D.	06-Jul-2008	Canada	Nunavut	Victoria Island	Oterkvik Point	Oterkvik Point vicinity: Region N of camp: ca. 10 km north of Coronation Gulf coast, 13 km north of point.	68.764	-112.714	65	552[0n]	777[0n]	KC484112	KC475893
Caryophyllaceae	Silene involucrata (Cham. & Schltdl.) Bocquet subsp. involucrata	Gillett_18982_CAN	FCA1751-11	CAN466164	Gillett, J.M.	21-Jul-1982	Canada	Nunavut	Baffin Island	Iqaluit		63.75	-68.5167		552[0n]		KC484113
Caryophyllaceae	Silene involucrata (Cham. & Schltdl.) Bocquet subsp. involucrata	Consaul_3549_CAN	FCA2027-11	CAN599429	Consaul, L.L.; Tsujimoto, M.; Ip, M.; Charette, D.; Kattuck, E.; Ekidlak, C.; Ekidlak, A.; Inuktaluk, M.; Kudluarok Sr., S.	20-Jun-2010	Canada	Nunavut	Hudsons Bay	Belcher Islands	Flaherty Island. Near cabin on terraces above coastal area.	56.331	-79.514	8	552[0n]	777[0n]	KC484114	KC475894
Caryophyllaceae	Silene involucrata (Cham. & Schltdl.) Bocquet subsp. tenella (Tolm.) Bocquet	Bennett_08-196	FCA2252-11	CAN590259	Bennett, B.A.; Wolfe, S.; Mcleod, S.	19-Jul-2008	Canada	Yukon		Ivvavik National Park	Joe Creek	69.021	-140.611	886	552[0n]	772[0n]	KC484115	KC475895
Caryophyllaceae	Silene involucrata (Cham. & Schltdl.) Bocquet subsp. tenella (Tolm.) Bocquet	Gillespie_9737_CAN	FCA2733-11	CAN598759	Gillespie, L.J.; Saarela, J.M.; Doubt, J.; Bull, R.D.; Sokoloff, P.C.	13-Jul-2010	Canada	Northwest Territories	Victoria Island	Minto Inlet	Plateau E of Fish lake on lower Kuujjua River, 17 km SE of Minto Inlet, Approx. 4 km E of Uluhaktok Fishing Camp	71.277	-116.516	113	552[0n]	777[0n]	KC484116	KC475896
Caryophyllaceae	Silene involucrata (Cham. & Schltdl.) Bocquet subsp. tenella (Tolm.) Bocquet	Gillett_18719_CAN	FCA2446-11	CAN464319	Gillett, J.M.	21-Jul-1981	Canada	Northwest Territories		Tuktoyaktuk	On Beaufort Sea	29.45	-133.033		552[0n]	774[0n]	KC484117	KC475897
Caryophyllaceae	Silene involucrata (Cham. & Schltdl.) Bocquet subsp. tenella (Tolm.) Bocquet	Edlund_336_CAN	FCA2447-11	CAN489185	Edlund, S.A.	16-Jul-1982	Canada	Northwest Territories		Victoria Island	Uluhaktok	70.717	-117.717		552[0n]	690[0n]	KC484118	KC475898
Caryophyllaceae	Silene ostenfeldii (A.E. Porsild) J.K. Morton	Gillespie_et_al_7756	FCA102-09	CAN592335	Gillespie, L.J.; Saarela, J.M.; Consaul, L.L.; Bull, R.D.	08-Jul-2008	Canada	Nunavut	Victoria Island	Oterkvik Point	Vicinity of river flowing into Clauston Bay, 3-4 km from river mouth.	69.142	-113.458	15	552[0n]	777[0n]	KC484119	KC475899
Caryophyllaceae	Silene ostenfeldii (A.E. Porsild) J.K. Morton	Gillespie_8736	FCA715-10	CAN595217	Gillespie, L.J.; Saarela, J.M.; Consaul, L.L.; Bull, R.D.; Boxwell, J.; Hunter, C.	03-Jul-2009	Canada	Northwest Territories	Mainland Northwest Territories	Tuktut Nogait National Park	Vicinity of large unnamed lake just N of Canoe Lake. In proposed extension area of Tuktut Nogait Park, 1-2 km S of current border.	68.064	-121.611	425	552[0n]		KC484120
Caryophyllaceae	Silene sorensenis (B. Boivin) Bocquet	Parker_73009_CAN	FCA1752-11	CAN568173	Parker, G.	29-Jun-1973	Canada	Nunavut	Axel Heiberg Island	Mokka Fiord	Dry Gravel Ridge	79.75	-87		552[0n]		KC484121
Caryophyllaceae	Silene sorensenis (B. Boivin) Bocquet	Aiken_99-021_CAN	FCA1748-11	CAN582464	Aiken, S.G.	07-Jul-1999	Canada	Northwest Territories	Banks Island	Thomsen Riv.	Archeological site on the banks of the Thomsen River.	73.5325	-120.081		552[0n]	777[0n]	KC484122	KC475900
Caryophyllaceae	Silene sorensenis (B. Boivin) Bocquet	Edlund_34_CAN	FCA1749-11	CAN532965	Edlund, S.A.; Roncato-Spencer, C.	26-Jun-1988	Canada	Nunavut	Ellesmere Island	Hot Weather Creek	Tributary of Hot Weather Creek, 25 km E of Eureka, Fosheim Peninsula. Site 13.	79.9667	-84.4333		552[0n]	773[0n]	KC484123	KC475901
Caryophyllaceae	Silene sorensenis (B. Boivin) Bocquet	Edlund_177_CAN	FCA1750-11	CAN533245	Edlund, S.A.; Roncato-Spencer, C.	07-Dec-1988	Canada	Nunavut	Ellesmere Island	Hot Weather Creek	Site 31: 25 km east of Eureka: Fosheim Peninsula. West side of Hot Weather Creek, 0.5 km south of camp.	79.9667	-84.4333		552[0n]	777[0n]	KC484124	KC475902
Caryophyllaceae	Silene sorensenis (B. Boivin) Bocquet	Gillespie_7089_CAN	FCA1747-11	CAN586240	Gillespie, L.J.; Bickerton, H.; Consaul, L.L.	15-Jul-2003	Canada	Northwest Territories	Banks Island	Masik River	Hills on S side of valley, SSW of large oblong lake.	71.5839	-123.184	125	552[0n]	777[0n]	KC484125	KC475903
Caryophyllaceae	Silene uralensis (Rupr.) Bocquet subsp. arctica (Fr.) Bocquet	Edlund_12642_CAN	FCA1761-11	CAN526645	Edlund, S.A.; Argus, G.W.	13-Aug-1987	Canada	Nunavut	Victoria Island	Cambridge Bay	East of DEW Line Station along road to village.	69.1167	-105.083	15	552[0n]	771[0n]	KC484126	KC475904
Caryophyllaceae	Silene uralensis (Rupr.) Bocquet subsp. arctica (Fr.) Bocquet	Gillespie_9079	FCA851-10	CAN595551	Gillespie, L.J.; Saarela, J.M.; Consaul, L.L.; Bull, R.D.; Boxwell, J.; Hunter, C.	17-Jul-2009	Canada	Northwest Territories	Mainland Northwest Territories	Tuktut Nogait National Park	Hornaday River, between Lookout Hill and river.	68.708	-122.308	365		777[0n]		KC475905
Caryophyllaceae	Silene uralensis (Rupr.) Bocquet subsp. arctica (Fr.) Bocquet	Aiken_98-045_CAN	FCA1762-11	CAN581912	Aiken, S.G.; MacCormac, M.	26-Jul-1998	Canada	Nunavut	Ellesmere Island	John Richardson Bay	Near John Richardson Bay	80.3458	-71.3431		552[0n]	777[0n]	KC484127	KC475906
Caryophyllaceae	Silene uralensis (Rupr.) Bocquet subsp. arctica (Fr.) Bocquet	Bosquet_23	FCA228-09	CAN593619	Bosquet, L.	07-Jul-2009	Canada	Nunavut	Melville Island		Melville Island, approximately 5 km from the south-central coastline.	74.907	-109.59		552[0n]	777[0n]	KC484128	KC475907
Caryophyllaceae	Silene uralensis (Rupr.) Bocquet subsp. uralensis	Gillespie_et_al_7716	FCA092-09	CAN592336	Gillespie, L.J.; Saarela, J.M.; Consaul, L.L.; Bull, R.D.	07-Jul-2008	Canada	Nunavut	Victoria Island	Oterkvik Point	Coronation Gulf: bay east of Oterkvik Point.	68.531	-112.703	13	522[0n]	777[0n]	KC484129	KC475908
Caryophyllaceae	Silene uralensis (Rupr.) Bocquet subsp. uralensis	Gillespie_9496_CAN	FCA2665-11	CAN598767	Gillespie, L.J.; Saarela, J.M.; Doubt, J.; Bull, R.D.; Sokoloff, P.C.	08-Jul-2010	Canada	Northwest Territories	Victoria Island	Minto Inlet	8 km NE of Minto Inlet in valley at small river that feeds into head of Inlet (Minto GEM Camp - 2010)	71.644	-115.493	100	552[0n]	777[0n]	KC484130	KC475909
Caryophyllaceae	Silene uralensis (Rupr.) Bocquet subsp. uralensis	Gillespie_9071	FCA850-10	CAN595492	Gillespie, L.J.; Saarela, J.M.; Consaul, L.L.; Bull, R.D.; Boxwell, J.; Hunter, C.	17-Jul-2009	Canada	Northwest Territories	Mainland Northwest Territories	Tuktut Nogait National Park	Base of Lookout Hill.	68.803	-122.222	435	552[0n]	771[0n]	KC484131	KC475910
Caryophyllaceae	Silene uralensis (Rupr.) Bocquet subsp. uralensis	Bennett_05-0452_CAN	FCA2251-11	CAN589212	Bennett, B.A.;Seccombe-Hett, P., Thompson, S.; Mahoney, D.	08-Jul-2005	Canada	Yukon		Bonnet Plum Draingage	Quartet Lake	65.113	-134.423	608.381	552[0n]	772[0n]	KC484132	KC475911
Caryophyllaceae	Silene uralensis (Rupr.) Bocquet subsp. uralensis	Gillespie_8689	FCA685-10	CAN595171	Gillespie, L.J.; Saarela, J.M.; Consaul, L.L.; Bull, R.D.	01-Jul-2009	Canada	Northwest Territories	Mainland Northwest Territories	Paulatuk	About 3 km S of Paulatuk, along Darnley Bay	69.419	-124.022	2	552[0n]	750[0n]	KC484133	KC475912
Caryophyllaceae	Silene uralensis (Rupr.) Bocquet subsp. uralensis	Brunton_10655_CAN	FCA2451-11	CAN564995	Brunton, D.F.; McIntosh, K.L.	28-Jul-1991	Canada	Nunavut		West Hudson Bay	Meliadine River Park	62.867	-92.133		552[0n]	774[0n]	KC484134	KC475913
Caryophyllaceae	Stellaria crassifolia Ehrh.	Aiken_01-116_CAN	FCA1764-11	CAN585966	Aiken, S.G.; Brysting, A.	07-Aug-2001	Canada	Northwest Territories	Mainland Northwest Territories	Tuktoyaktuk	Near Pingo Park Lodge	69.5	-133		552[0n]	700[0n]	KC484143	KC475922
Caryophyllaceae	Stellaria crassifolia Ehrh.	Consaul_3822_CAN	FCA2096-11	CAN599384	Consaul, L.L. et al.	29-Jun-2010	Canada	Nunavut	Hudsons Bay	Belcher Islands	Flaherty Island. East shore of Kihlbay, tundra west of cabins.	56.442	-78.956	6	552[0n]	671[0n]	KC484144	KC475923
Caryophyllaceae	Stellaria crassifolia Ehrh.	Bennett_06-159_CAN	FCA3047-11	CAN589701	Bennett, B.A.; Oldham, S.J.; Kennedy, C.A.; Seccombe-Hett, P.; Gordon, D.C.	28-Jul-2006	Canada	Yukon		Blow River Delta east	Danny C. Gordon`s goose camp	68.895	-136.961	1	552[0n]	777[0n]	KC484145	KC475924
Caryophyllaceae	Stellaria crassifolia Ehrh.	Ovenden_2242A_CAN	FCA1765-11	CAN527831	Ovenden, L.	08-Oct-1985	Canada	Northwest Territories	Tuktoyaktuk		Illisarvik: 60 km west of Tuktoyaktuk. Near stake 50W-100S.	69.4833	-134.583		552[0n]	700[0n]	KC484146	KC475925
Caryophyllaceae	Stellaria crassifolia Ehrh.	Ohenoja_3a_CAN	FCA2450-11	CAN588035	Ohenoja, E.	23-Aug-1971	Canada	Nunavut		West Hudson Bay	Rankin Inlet	62.817	-92.083		552[0n]		KC484147
Caryophyllaceae	Stellaria crassifolia Ehrh.	Murray_10435_CAN	FCA1763-11	CAN582674	Murray, D.F.; Yurtsev, B.A.	08-Sep-1990	Canada	Nunavut	Ellesmere Island		Fosheim Penin, Hot Weather Cr., base camp and vicinity, `Picnic Lake`	79.95	-84.4833	225	552[0n]	685[0n]	KC484148	KC475926
Caryophyllaceae	Stellaria humifusa Rottb.	Gillespie_et_al_8200	FCA168-09	CAN592342	Gillespie, L.J.; Saarela, J.M.; Consaul, L.L.; Bull, R.D.	21-Jul-2008	Canada	Nunavut	Victoria Island	Murray Point	Murray Point, W side of Wilbank Bay.	68.678	-110.367	1	552[0n]		KC484149
Caryophyllaceae	Stellaria humifusa Rottb.	Brunton_10680_CAN	FCA1772-11	CAN565176	Brunton, D.F.; McIntosh, K.L.	29-Jul-1991	Canada	Nunavut	Rankin Inlet		Beach below town centre, Hudson Bay.	62.8	-92.0833		552[0n]	694[0n]	KC484150	KC475927
Caryophyllaceae	Stellaria humifusa Rottb.	Gillespie_8568	FCA616-10	CAN594999	Gillespie, L.J.; Saarela, J.M.; Consaul, L.L.; Bull, R.D.	28-Jun-2009	Canada	Northwest Territories	Mainland Northwest Territories	Paulatuk	East of Paulatuk, adjacent to Darnley Bay.	69.419	-124.094	3	552[0n]	701[0n]	KC484151	KC475928
Caryophyllaceae	Stellaria humifusa Rottb.	Consaul_3951_CAN	FCA1932-11	CAN599388	Consaul, L.L.; Ip, M.; Charette, D.	04-Jul-2010	Canada	Nunavut	Hudson Bay	Belcher Islands	Flaherty Island. Sanikiluaq, along bay west of hamlet.	56.586	-79.253	5	552[0n]	694[0n]	KC484152	KC475929
Caryophyllaceae	Stellaria humifusa Rottb.	Gillespie_9919_CAN	FCA2835-11	CAN599165	Gillespie, L.J.; Saarela, J.M.; Doubt, J.; Bull, R.D.; Sokoloff, P.C.	17-Jul-2010	Canada	Northwest Territories	Victoria Island	Minto Inlet	Shore of Kuujjua River Delta at Minto Inlet	71.313	-116.916	4	552[0n]	777[0n]	KC484153	KC475930
Caryophyllaceae	Stellaria longipes Goldie	Saarela_1462_CAN	FCA2522-11	CAN598967	Saarela, J.M.; Bull, R.D.	05-Jul-2010	Canada	Northwest Territories	Victoria Island	Ulakhaktok	Vincinity of Arctic Char Inn, Uluhaktok	70.736	-117.77	4	552[0n]	773[0n]	KC484154	KC475931
Caryophyllaceae	Stellaria longipes Goldie	Elven_3009-9_CAN	FCA1766-11	CAN583617	Elven, R.	19-Aug-1999	Canada	Nunavut	Ellef Ringnes Island	Reindeer Peninsula	W side. Reindeer Penninsula, central part.	78.9167	-104.633		552[0n]	707[0n]	KC484155	KC475932
Caryophyllaceae	Stellaria longipes Goldie	Gillespie_8743	FCA720-10	CAN595222	Gillespie, L.J.; Saarela, J.M.; Consaul, L.L.; Bull, R.D.; Boxwell, J.; Hunter, C.	03-Jul-2009	Canada	Northwest Territories	Mainland Northwest Territories	Tuktut Nogait National Park	Vicinity of large unnamed lake just N of Canoe Lake. In proposed extension area of Tuktut Nogait Park, 1-2 km S of current border.	68.064	-121.611	425	552[0n]	681[0n]	KC484156	KC475933
Caryophyllaceae	Stellaria longipes Goldie	Murray_10067_CAN	FCA2439-11	CAN582803	Murray, D.F.; Yurtsev, B.A.	17-Jul-1990	Canada	Nunavut		Ellesmere Island	Tanquary Fiord	81.5	-76.05	305	552[0n]	710[0n]	KC484157	KC475934
Caryophyllaceae	Stellaria longipes Goldie	Brunton_10614_CAN	FCA2438-11	CAN565133	Brunton, D.F.; McIntosh, K.L.	28-Jul-1991	Canada	Nunavut		West Hudson Bay	Meliadine River Park	62.867	-92.133		552[0n]	703[0n]	KC484158	KC475935
Caryophyllaceae	Stellaria longipes Goldie	Gillett_16758_CAN	FCA2437-11	CAN393634	Gillett, J.M; Gillett, P.J.	22-Jul-1975	Canada	Nunavut		Coats Island	Cairn Cove	62.817	-81.933	0	552[0n]	713[0n]	KC484159	KC475936
Caryophyllaceae	Stellaria longipes Goldie	Brunton_10733_CAN	FCA2442-11	CAN565136	Brunton, D.F.; McIntosh, K.L.	30-Jul-1991	Canada	Nunavut		West Hudson Bay	Meliadine River Park	62.85	-92.133		552[0n]	771[0n]	KC484160	KC475937
Caryophyllaceae	Stellaria longipes Goldie	Gillespie_9468_CAN	FCA2639-11	CAN598323	Gillespie, L.J.; Saarela, J.M.; Doubt, J.; Bull, R.D.; Sokoloff, P.C.	07-Jul-2010	Canada	Northwest Territories	Victoria Island	Minto Inlet	8 km NE of Minto Inlet in valley at small river that feeds into head of Inlet (Minto GEM Camp - 2010)	71.619	-115.493	100	552[0n]	774[0n]	KC484161	KC475938
Caryophyllaceae	Stellaria longipes Goldie	Brunton_9777_CAN	FCA1767-11	CAN550011	Brunton, D.F.; McIntosh, K.L.	25-Jul-1990	Canada	Nunavut	Baffin Island	Iqaluit	Below Igloo Church at sea beach, Frobisher Bay.	63.7417	-68.525		552[0n]	706[0n]	KC484162	KC475939
Caryophyllaceae	Stellaria longipes Goldie	Edlund_164_CAN	FCA1768-11	CAN535387	Edlund, S.A.; Roncato-Spencer, C.	07-Nov-1988	Canada	Nunavut	Ellesmere Island	Hot Weather Creek	25 km east of Eureka: Fosheim Peninsula: Site 67.	80	-84.4		552[0n]	705[1n]	KC484163	KC475940
Caryophyllaceae	Stellaria longipes Goldie	Brysting_01-057_CAN	FCA1769-11	CAN585959	Aiken, S.G.; Brysting, A.	27-Jul-2001	Canada	Nunavut	Hudson Bay	Rankin Inlet	Adjacent to graveyard	62.8	-92.1		552[0n]	701[0n]	KC484164	KC475941
Caryophyllaceae	Stellaria longipes Goldie	Elven_2348_CAN	FCA1770-11	CAN583217	Elven, R.	07-Aug-1999	Canada	Northwest Territories	Cape Bathurst		Cape Bathurst E side, brook system N of river from Lake McKinlay, 0.7-1.5 km from sea.	70.4833	-127.8		552[0n]	700[0n]	KC484165	KC475942
Caryophyllaceae	Stellaria longipes Goldie	Aiken_98-038a_CAN	FCA2443-11	CAN581927	Aiken, S.G.; MacCormac, M.	26-Jul-1998	Canada	Nunavut		Ellesmere Island	Scoresby Bay	79.867	-71.533		552[0n]	774[0n]	KC484166	KC475943
Caryophyllaceae	Stellaria longipes Goldie	Bennett_08-084_CAN	FCA3048-11	CAN590256	Bennett, B.A.; Wolfe, S.; Mcleod, S.	25-Jul-2008	Canada	Yukon		Ivvavik National Park	Sheep Creek	69.157	-140.221	571	552[0n]	774[0n]	KC484167	KC475944
Caryophyllaceae	Stellaria longipes Goldie	Consaul_1007_CAN	FCA3049-11	CAN550883	Consaul, L.L.; Gillespie, L.J.	11-Jul-1990	Canada	Yukon		Ivvavik National Park	Stokes Point	69.333	-138.733		552[0n]		KC484168
Caryophyllaceae	Stellaria longipes Goldie	Gillespie_6861	FCA344-10	CAN585160	Gillespie, L.J.; Consaul, L.L.	24-Jul-2000	Canada	Northwest Territories	Prince Patrick Island		Green Bay, valley at head of north arm of bay	76.56	-118.86	10	552[0n]	707[0n]	KC484169	KC475945
Caryophyllaceae	Stellaria longipes Goldie	Holyoak_46_CAN	FCA2441-11	CAN468078	Holyoak, D.T.	01-Aug-1981	Canada	Northwest Territories		Banks Island	Near Sachs Harbour	71.983	-125.233		552[0n]	771[0n]	KC484170	KC475946
Caryophyllaceae	Stellaria longipes Goldie	Gillett_16163_CAN	FCA2440-11	CAN394368	Gillett, J.M.	22-Jul-1973	Canada	Nunavut		Keewatin	Kaminak Lake	62.283	-95.05		552[0n]	705[0n]	KC484171	KC475947
Caryophyllaceae	Stellaria longipes Goldie	Consaul_3589_CAN	FCA2034-11	CAN599347	Consaul, L.L.; Tsujimoto, M.; Ip, M.; Charette, D.; Kattuck, E.; Ekidlak, C.; Ekidlak, A.	21-Jun-2010	Canada	Nunavut	Hudsons Bay	Belcher Islands	Flaherty Island. Small point into ocean, ~10 km SW of Sanikiluaq.	56.478	-79.386	2	552[0n]	671[0n]	KC484172	KC475948
Caryophyllaceae	Stellaria longipes Goldie	Saarela_1418_CAN	FCA2478-11	CAN598898	Saarela, J.M.; Bull, R.D.	05-Jul-2010	Canada	Northwest Territories		Victoria Island	Uluhaktok	70.735	-117.761	6	552[0n]	773[0n]	KC484173	KC475949
Caryophyllaceae	Stellaria longipes Goldie	Gillespie_8562	FCA610-10	CAN594996	Gillespie, L.J.; Saarela, J.M.; Consaul, L.L.; Bull, R.D.	27-Jun-2009	Canada	Northwest Territories	Mainland Northwest Territories	Paulatuk	Paulatuk. Behind Northern Store/Hotel/Parks Canada building (Paulatuk Centre).	69.467	-124.211	4	552[0n]	701[0n]	KC484174	KC475950
Caryophyllaceae	Stellaria longipes Goldie	Gillespie_et_al_7526	FCA041-09	CAN592338	Gillespie, L.J.; Saarela, J.M.; Consaul, L.L.; Bull, R.D.	04-Jul-2008	Canada	Nunavut	Victoria Island	Oterkvik Point	Oterkvik Point vicinity. Small cliff south of camp: ca. 10 km north of Coronation Gulf coast, 13 km north of point.	68.703	-112.653	65	552[0n]	700[0n]	KC484175	KC475951
Caryophyllaceae	Viscaria alpina (L.) G. Don	McLaren_38_CAN	FCA1735-11	CAN302062	McLaren, I.A.	08-Jan-1965	Canada	Nunavut	Baffin Island	Iqaluit	Newell Sound, on south coast. On northwest side of entrance to sound.	63.75	-68.5167		552[0n]	776[0n]	KC484324	KC476100
Caryophyllaceae	Wilhelmsia physodes (Fisch. ex Ser.) McNeill	Aiken_88-169A_CAN	FCA2974-11	CAN534063	Aiken, S.G.	09-Jul-1988	Canada	Yukon		Blow River Delta	Rapid River	68.55	-136.083	150	552[0n]	666[0n]	KC484325	KC476101
Caryophyllaceae	Wilhelmsia physodes (Fisch. ex Ser.) McNeill	Consaul_879_CAN	FCA2973-11	CAN550739	Consaul, L.L.; Aiken, S.G.	04-Jul-1990	Canada	Yukon		Ivvavik National Park	Craig Creek	69.467	-140.983	300	552[0n]	703[0n]	KC484326	KC476102
Caryophyllaceae	Wilhelmsia physodes (Fisch. ex Ser.) McNeill	Welsh_12051_CAN	FCA1773-11	CAN383397	Welsh, Stanley L.; Rigby, J.K.	24-Jun-1973	Canada	Northwest Territories	Rat River		Bear Creek, a tributary of Rat River.	67.7167	-136.2	304	552[0n]	760[0n]	KC484327	KC476103
Celastraceae	Parnassia kotzebuei Cham. & Schltdl. ex Spreng.	Gillespie_7279_CAN	FCA2297-11	CAN586082	Gillespie, L.J.; Bickerton, L.; Consaul, L.L.	29-Jul-2003	Canada	Northwest Territories		Banks Island	Egg River	72.433	-124.4	40	552[0n]	778[0n]	KC483311	KC475146
Celastraceae	Parnassia kotzebuei Cham. & Schltdl. ex Spreng.	Consaul_3968_CAN	FCA1935-11	CAN599716	Consaul, L.L.; Kattuck, E., M. Inuktaluk, C. Ekidlak	06-Jul-2010	Canada	Nunavut	Hudson Bay	Belcher Islands	Flaherty Island. Between town and airport, just south of main road, along a small river.	56.564	-79.247	12	552[0n]	783[0n]	KC483312	KC475147
Celastraceae	Parnassia kotzebuei Cham. & Schltdl. ex Spreng.	Gillespie_8603	FCA644-10	CAN595030	Gillespie, L.J.; Saarela, J.M.; Consaul, L.L.; Bull, R.D.	28-Jun-2009	Canada	Northwest Territories	Mainland Northwest Territories	Paulatuk	Castle Butte, near summit.	69.478	-124.144	8	552[0n]		KC483313
Celastraceae	Parnassia kotzebuei Cham. & Schltdl. ex Spreng.	Gillespie_et_al_7722	FCA095-09	CAN592405	Gillespie, L.J.; Saarela, J.M.; Consaul, L.L.; Bull, R.D.	08-Jul-2008	Canada	Nunavut	Victoria Island	Oterkvik Point	Vicinity of river flowing into Clauston Bay, 3-4 km from river mouth.	69.142	-113.458	15	552[0n]	783[0n]	KC483314	KC475148
Celastraceae	Parnassia kotzebuei Cham. & Schltdl. ex Spreng.	Gillespie_8932	FCA806-10	CAN595405	Gillespie, L.J.; Saarela, J.M.; Consaul, L.L.; Bull, R.D.; Boxwell, J.; Hunter, C.	10-Jul-2009	Canada	Northwest Territories	Mainland Northwest Territories	Tuktut Nogait National Park	Unnamed lake (~1 x 0.5 km) ~2.5 km NE of lower Brock River.	68.406	-121.972	365	552[0n]	783[0n]	KC483315	KC475149
Celastraceae	Parnassia palustris L.	Brunton_10704_CAN	FCA2305-11	CAN565018	Brunton, D.F.; McIntosh, K.L.	29-Jul-1991	Canada	Nunavut		Rankin Inet	Meliadine River Park	62.867	-92.1167		552[0n]	783[0n]	KC483316	KC475150
Celastraceae	Parnassia palustris L.	Consaul_4026_CAN	FCA1944-11	CAN599789	Consaul, L.L.; Kattuck, E.; Meeko, B.; Charette, D.	10-Aug-2010	Canada	Nunavut	Hudson Bay	Belcher Islands	Flaherty Island. Nulujak. Approximately 30 km SE of Sanikiluaq, near ocean.	56.456	-79.136	3	552[0n]	739[0n]	KC483317	KC475151
Celastraceae	Parnassia palustris L.	Consaul_1141_CAN	FCA2304-11	CAN582333	Consaul, L.L.; Gillespie, L.J.	04-Aug-1997	Canada	Northwest Territories		Mainland Northwest Territoires	Inuvik	68.35	-133.717		552[0n]	783[0n]	KC483318	KC475152
Celastraceae	Parnassia palustris L.	Gillespie_8845	FCA773-10	CAN595290	Gillespie, L.J.; Saarela, J.M.; Consaul, L.L.; Bull, R.D.; Boxwell, J.; Hunter, C.	06-Jul-2009	Canada	Northwest Territories	Mainland Northwest Territories	Tuktut Nogait National Park	Unnamed lake (~1 x 0.5 km) ~2.5 km NE of lower Brock River.	68.247	-121.814	435	552[0n]	783[0n]	KC483319	KC475153
Celastraceae	Parnassia palustris L.	Saarela_1537_CAN	FCA2597-11	CAN598406	Saarela, J.M.; Bull, R.D.; Sokoloff, P.C.	28-Jul-2010	Canada	Northwest Territories	Mainland Northwest Territories	Yellowknife	~4 km along dirt road to Vee Lake (turnoff to unnamed dirt road 45 km N of jct of Hwy #4 and #5 just past Giant Mine), N of Trapper Lake	62.533	-114.356	197	533[0n]	783[0n]	KC483320	KC475154
Cupressaceae	Juniperus communis L. subsp. depressa (Pursh) Franco	Saarela_1526_CAN	FCA2586-11	CAN599271	Saarela, J.M.; Bull, R.D.; Sokoloff, P.C.	28-Jul-2010	Canada	Northwest Territories	Mainland Northwest Territories	Yellowknife	~4 km along dirt road to Vee Lake (turnoff to unnamed dirt road 45 km N of jct of Hwy #4 and #5 just past Giant Mine), N of Trapper Lake	62.533	-114.356	197	552[0n]		KC483046
Cupressaceae	Juniperus horizontalis Moench	Saarela_1561_CAN	FCA2621-11	CAN599273	Saarela, J.M.; Bull, R.D.; Sokoloff, P.C.	28-Jul-2010	Canada	Northwest Territories	Mainland Northwest Territories	Yellowknife	~4 km along dirt road to Vee Lake (turnoff to unnamed dirt road 45 km N of jct of Hwy #4 and #5 just past Giant Mine), N of Trapper Lake	62.533	-114.356	197	552[0n]		KC483047
Cyperaceae	Carex aquatilis Wahlenb. var. aquatilis	Saarela_1548_CAN	FCA2608-11	CAN599140	Saarela, J.M.; Bull, R.D.; Sokoloff, P.C.	28-Jul-2010	Canada	Northwest Territories	Mainland Northwest Territories	Yellowknife	~4 km along dirt road to Vee Lake (turnoff to unnamed dirt road 45 km N of jct of Hwy #4 and #5 just past Giant Mine), N of Trapper Lake	62.533	-114.356	197	552[0n]		KC482222
Cyperaceae	Carex aquatilis Wahlenb. var. aquatilis	Elven_2276-9_CAN	FCA1289-11	CAN583290	Elven, R.	03-Aug-1999	Canada	Yukon	Banks Island (Northwest Territories)	Buckland Hills	Ivvavik National Park, Buckland Hills, NW part.	69.417	-139.633		552[0n]	724[0n]	KC482223	KC474284
Cyperaceae	Carex aquatilis Wahlenb. var. aquatilis	Ohenoja_24a_CAN	FCA1288-11	CAN588106	Ohenoja, Esteri	18-Aug-1974	Canada	Nunavut	Nunavut Mainland	Baker Lake	About 3.5 km N of the settlement. Under the S slope of the 4th ridge at NW end of the long lake draining to NW.	64.35	-96.017		552[0n]		KC482224
Cyperaceae	Carex aquatilis Wahlenb. var. aquatilis	Brysting_01-486_CAN	FCA1287-11	CAN584016	Aiken, S.G.; Brysting, A.	06-Aug-2001	Canada	Northwest Territories	Northwest Territories Mainland	Tuktoyaktuk	Near the coastal end of the runway.	69.437	-133.1		552[0n]	775[0n]	KC482225	KC474285
Cyperaceae	Carex aquatilis Wahlenb. var. minor Boott	Gillespie_8973	FCA823-10	CAN594912	Gillespie, L.J.; Saarela, J.M.; Consaul, L.L.; Bull, R.D.; Boxwell, J.; Hunter, C.	13-Jul-2009	Canada	Northwest Territories	Mainland Northwest Territories	Tuktut Nogait National Park	Near Red Rocks Rising hiking area, west side of Hornaday River.	68.6222	-122.433	373	552[0n]		KC482226
Cyperaceae	Carex aquatilis Wahlenb. var. minor Boott	Aiken_99-046_CAN	FCA1291-11	CAN582417	Aiken, S.G.	11-Jul-1999	Canada	Northwest Territories	Banks Island (Northwest Territories)	Aulavik National Park	Banks of the Thomsen River.	73.717	-119.925		552[0n]	775[0n]	KC482227	KC474286
Cyperaceae	Carex aquatilis Wahlenb. var. minor Boott	Aiken_98-010_CAN	FCA1290-11	CAN581917	Aiken, S.G.; MacCormac, M.	24-Jul-1998	Canada	Nunavut	Ellesmere Island		Scoresby Bay.	79.882	-71.547		552[0n]	775[0n]	KC482228	KC474287
Cyperaceae	Carex aquatilis Wahlenb. var. minor Boott	Edlund_12618_CAN	FCA1346-11	CAN522661	Edlund, S.A.	02-Aug-1986	Canada	Nunavut	Stefansson Island		Northeastern section of Stefansson Island. Site 85.	73.283	-106.75		552[0n]	775[0n]	KC482229	KC474288
Cyperaceae	Carex aquatilis Wahlenb. var. minor Boott	Cooper_1348_CAN	FCA1198-11	CAN486517	Cooper, P.F	20-Jul-1980	Canada	Yukon	Herschel Island		Near Ivvavik National Park. SW end.	69.592	-139.182		552[0n]		KC482230
Cyperaceae	Carex aquatilis Wahlenb. var. minor Boott	Elven_2310-99_CAN	FCA1300-11	CAN583287	Elven, R.	07-Aug-1999	Canada	Northwest Territories	Northwest Territories Mainland	Anderson River (Northwest Territories)	Cape Bathurst E side, brook system N of river from Lake Mc kinlay, 0.7 - 1.5 km from sea.	70.483	-127.8		552[0n]	732[0n]	KC482231	KC474289
Cyperaceae	Carex aquatilis Wahlenb. var. minor Boott	Bosquet_25	FCA230-09	CAN593620	Bosquet, L.	07-Jul-2009	Canada	Nunavut	Melville Island		Melville Island, approximately 5 km from the south-central coastline.	74.914	-109.591			770[0n]		KC474290
Cyperaceae	Carex aquatilis Wahlenb. var. minor Boott	Consaul_3699a_CAN	FCA2064-11	CAN599636	Consaul, L.L. et al.	26-Jun-2010	Canada	Nunavut				56.428	-79.164	10	552[0n]	769[0n]	KC482232	KC474291
Cyperaceae	Carex aquatilis Wahlenb. var. minor Boott	Gillespie_9783_CAN	FCA2754-11	CAN598614	Gillespie, L.J.; Saarela, J.M.; Doubt, J.; Bull, R.D.; Sokoloff, P.C.	14-Jul-2010	Canada	Northwest Territories	Victoria Island	Minto Inlet	Small unnamed lake in lee of plateau E of Fish lake on lower Kuujjua River, 17 km SE of Minto Inlet, Approx. 4 km E of Uluhaktok Fishing Camp	71.294	-116.421	91	552[0n]	758[0n]	KC482233	KC474292
Cyperaceae	Carex aquatilis Wahlenb. var. minor Boott	Burt_s.n._CAN593360	FCA282-09	CAN593360	Burt, P.	02-Jul-2008	Canada	Nunavut	Kitikmeot Region	Bathurst Inlet	Community of Bathurst Inlet	66.839	-108.035	1	552[0n]	770[0n]	KC482234	KC474293
Cyperaceae	Carex aquatilis Wahlenb. var. minor Boott	Bennett_06-341_CAN	FCA1394-11	CAN589288	Bennett, B.A.; Oldham, S.J.; Kennedy, C.A.; Seccombe-Hett, P.; Gordon, D.C.	31-Jul-2006	Canada	Yukon	Arctic Mainland	Blow River Delta east	Fish River	68.861	-136.811	2	552[0n]	755[0n]	KC482235	KC474294
Cyperaceae	Carex aquatilis Wahlenb. var. minor Boott	Gillespie_8624	FCA654-10	CAN595257	Gillespie, L.J.; Saarela, J.M.; Consaul, L.L.; Bull, R.D.	29-Jun-2009	Canada	Northwest Territories	Mainland Northwest Territories	Paulatuk	Paulatuk.	69.4944	-124.117		552[0n]		KC482236
Cyperaceae	Carex aquatilis Wahlenb. var. minor Boott	Elven_2372-9_CAN	FCA1292-11	CAN583269	Elven, R.	07-Aug-1999	Canada	Northwest Territories	Northwest Territories Mainland	Anderson River (Northwest Territories)	Cape Bathurst E side, brook system N of river from Lake Mc kinlay, 0.7 - 1.5 km from sea.	70.483	-127.8		522[0n]	722[0n]	KC482237	KC474295
Cyperaceae	Carex atrofusca Schkuhr	Gillespie_8824	FCA760-10	CAN595265	Gillespie, L.J.; Saarela, J.M.; Consaul, L.L.; Bull, R.D.; Boxwell, J.; Hunter, C.	06-Jul-2009	Canada	Northwest Territories	Mainland Northwest Territories	Tuktut Nogait National Park	Hornaday River, ~1 km downstream of valley leading to Castle Butte.	68.2056	-121.844	422	552[0n]	777[0n]	KC482238	KC474296
Cyperaceae	Carex atrofusca Schkuhr	Gillespie_8699	FCA692-10	CAN595180	Gillespie, L.J.; Saarela, J.M.; Consaul, L.L.; Bull, R.D.	01-Jul-2009	Canada	Northwest Territories	Mainland Northwest Territories	Paulatuk	About 3 km S of Paulatuk, along Darnley Bay	69.3944	-124.117	2	552[0n]	777[0n]	KC482239	KC474297
Cyperaceae	Carex atrofusca Schkuhr	Aiken_88-309_CAN	FCA1383-11	CAN534199	Aiken, S.G.	13-Jul-1988	Canada	Yukon	Arctic Mainland	Ivvavik National Park	Komakuk Beach	69.36	-140.07		552[0n]		KC482240
Cyperaceae	Carex atrofusca Schkuhr	Gillespie_9487_CAN	FCA2658-11	CAN599003	Gillespie, L.J.; Saarela, J.M.; Doubt, J.; Bull, R.D.; Sokoloff, P.C.	07-Jul-2010	Canada	Northwest Territories	Victoria Island	Minto Inlet	8 km NE of Minto Inlet in valley at small river that feeds into head of Inlet (Minto GEM Camp - 2010)	71.644	-115.493	100	551[1n]	777[0n]	KC482241	KC474298
Cyperaceae	Carex atrofusca Schkuhr	Burt_sn_CAN594226	FCA1372-11	CAN594226	Burt, P.	17-Aug-2006	Canada	Nunavut	Canadian Arctic Archipelago	Baffin Island	Baffinland Iron Mines, Mary River project	71.13	-78.54	87	552[0n]	749[0n]	KC482242	KC474299
Cyperaceae	Carex aurea Nutt.	Saarela_1565_CAN	FCA2625-11	CAN599147	Saarela, J.M.; Bull, R.D.; Sokoloff, P.C.	28-Jul-2010	Canada	Northwest Territories	Mainland Northwest Territories	Yellowknife	~4 km along dirt road to Vee Lake (turnoff to unnamed dirt road 45 km N of jct of Hwy #4 and #5 just past Giant Mine), N of Trapper Lake	62.533	-114.356	197	552[0n]		KC482243
Cyperaceae	Carex bicolor Bellardi ex All.	Gillett_16899_CAN	FCA1294-11	CAN393627	Gillett, J.M.; Gillett, Peter J.	26-Jul-1975	Canada	Nunavut	Coats Island		Cairn Cove.	62.817	-81.933	8	552[0n]		KC482244
Cyperaceae	Carex bicolor Bellardi ex All.	Gillespie_8692	FCA688-10	CAN594892	Gillespie, L.J.; Saarela, J.M.; Consaul, L.L.; Bull, R.D.	01-Jul-2009	Canada	Northwest Territories	Mainland Northwest Territories	Paulatuk	About 3 km S of Paulatuk, along Darnley Bay	69.3944	-124.117	2	552[0n]	737[0n]	KC482245	KC474300
Cyperaceae	Carex bicolor Bellardi ex All.	Gillespie_9007	FCA832-10	CAN595494	Gillespie, L.J.; Saarela, J.M.; Consaul, L.L.; Bull, R.D.; Boxwell, J.; Hunter, C.	14-Jul-2009	Canada	Northwest Territories	Mainland Northwest Territories	Tuktut Nogait National Park	Near Red Rocks Rising hiking area, west side of Hornaday River.	68.6222	-122.433	373	552[0n]	699[0n]	KC482246	KC474301
Cyperaceae	Carex bicolor Bellardi ex All.	Brunton_10476_CAN	FCA1293-11	CAN565217	Brunton, D.F.; McIntosh, K.L.	24-Jul-1991	Canada	Nunavut	Nunavut Mainland	Rankin Inlet	At roadside behind cemetary.	62.808	-92.083		552[0n]		KC482247
Cyperaceae	Carex bicolor Bellardi ex All.	Bennett_08-372_CAN	FCA1382-11	CAN590273	Bennett, B.A.; Wolfe, S.	25-Jul-2008	Canada	Yukon	Arctic Mainland	Ivvavik National Park	Gravel River	68.76	-139.557	520	552[0n]	713[0n]	KC482248	KC474302
Cyperaceae	Carex bigelowii Torr. ex Schwein. subsp. lugens (Holm) T.V. Egorova	Gillespie_10282_CAN	FCA2943-11	CAN598544	Gillespie, L.J.; Saarela, J.M.; Doubt, J.; Bull, R.D.; Sokoloff, P.C.	25-Jul-2010	Canada	Northwest Territories	Victoria Island	Minto Inlet	Head of Minto Inlet, end of eastern most inlet (N arm), coastal saline flat	71.535	-115.184	5	553[0n]	775[0n]	KC482249	KC474303
Cyperaceae	Carex bigelowii Torr. ex Schwein. subsp. lugens (Holm) T.V. Egorova	Bennett_06-236_CAN	FCA1521-11	CAN589240	Bennett, B.A.; Oldham, S.J.; Kennedy, C.A.; Seccombe-Hett, P.; Gordon, D.C.	29-Jul-2006	Canada	Yukon	Yukon Mainland	Blow River Delta east	Mainland south of delta	68.872	-136.981		552[0n]		KC482250
Cyperaceae	Carex bigelowii Torr. ex Schwein. subsp. lugens (Holm) T.V. Egorova	Edlund_12805_CAN	FCA1306-11	CAN526808	Edlund, S.A.; Argus, G.W.	18-Aug-1987	Canada	Nunavut	Victoria Island (Nunavut)		SURREY LAKE. Delta at northernmost tip of lake. Site 79.	69.8	-107.167	51.2	552[0n]	775[0n]	KC482251	KC474304
Cyperaceae	Carex bigelowii Torr. ex Schwein. subsp. lugens (Holm) T.V. Egorova	Saarela_1474_CAN	FCA2534-11	CAN599097	Saarela, J.M.; Bull, R.D.	05-Jul-2010	Canada	Northwest Territories	Victoria Island	Ulakhaktok	Behind Helen Kalvak Elihakvik School and eastwards toward the fishing dock east of Uluhaktok	70.738	-117.762	15	552[0n]	739[0n]	KC482252	KC474305
Cyperaceae	Carex bigelowii Torr. ex Schwein. subsp. lugens (Holm) T.V. Egorova	Gillespie_8645	FCA665-10	CAN594943	Gillespie, L.J.; Saarela, J.M.; Consaul, L.L.; Bull, R.D.	30-Jun-2009	Canada	Northwest Territories	Mainland Northwest Territories	Paulatuk	Paulatuk, vicinity of large lake.	69.425	-124.197	10	552[0n]		KC482253
Cyperaceae	Carex bigelowii Torr. ex Schwein. subsp. lugens (Holm) T.V. Egorova	Elven_2148-99_CAN	FCA1307-11	CAN583289	Elven, R.	03-Aug-1999	Canada	Yukon	Buckland Hills	Ivvavik National Park	Buckland Hills, NW part.	69.417	-139.633		552[0n]	729[5n]	KC482254	KC474306
Cyperaceae	Carex bigelowii Torr. ex Schwein. subsp. bigelowii	Consaul_3856_CAN	FCA1921-11	CAN599642	Consaul, L.L. et al.	30-Jun-2010	Canada	Nunavut	Hudson Bay	Belcher Islands	Flaherty Island. The Hill 2 km southwest of Sanikiluaq airport.	56.558	-79.325	60	552[0n]	774[0n]	KC482255	KC474307
Cyperaceae	Carex bigelowii Torr. ex Schwein. subsp. bigelowii	Burt_sn_CAN594236	FCA1371-11	CAN594236	Burt, P.	05-Aug-2007	Canada	Nunavut	Canadian Arctic Archipelago	Baffin Island	Baffinland Iron Mines, Mary River project	70.26	-78.22	376	552[0n]	776[0n]	KC482256	KC474308
Cyperaceae	Carex canescens L. subsp. canescens	Bennett_06-456_CAN	FCA1522-11	CAN589231	Bennett, B.A.; Oldham, M.J.	03-Aug-2006	Canada	Yukon	Yukon Mainland	Richardson Mountains	Tributary of Fish Creek, south of Vunta Creek	67.893	-136.56		552[0n]	777[0n]	KC482257	KC474309
Cyperaceae	Carex capillaris L. subsp. fuscidula (V.I. Krecz. ex T.V. Egorova) Á. Löve & D. Löve	Gillespie_9774_CAN	FCA2751-11	CAN599228	Gillespie, L.J.; Saarela, J.M.; Doubt, J.; Bull, R.D.; Sokoloff, P.C.	14-Jul-2010	Canada	Northwest Territories	Victoria Island	Minto Inlet	Small unnamed lake in lee of plateau E of Fish lake on lower Kuujjua River, 17 km SE of Minto Inlet, Approx. 4 km E of Uluhaktok Fishing Camp	71.294	-116.421	91
Cyperaceae	Carex capillaris L. subsp. fuscidula (V.I. Krecz. ex T.V. Egorova) Á. Löve & D. Löve	Gillespie_8803	FCA752-10	CAN595258	Gillespie, L.J.; Saarela, J.M.; Consaul, L.L.; Bull, R.D.; Boxwell, J.; Hunter, C.	06-Jul-2009	Canada	Northwest Territories	Mainland Northwest Territories	Tuktut Nogait National Park	Hornaday River, ~1 km downstream of valley leading to Castle Butte.	68.1833	-121.825	435	552[0n]	728[0n]	KC482258	KC474310
Cyperaceae	Carex chordorrhiza Ehrh. ex L. f.	Brunton_10497_CAN	FCA1301-11	CAN565234	Brunton, D.F.; McIntosh, K.L.	26-Jul-1991	Canada	Nunavut	Nunavut Mainland	Rankin Inlet	South side of along esker ridge at 55 k/16 409739, 10 km NW of Rankin Inlet in Meliadine River Park study area, Hudson Bay.	62.892	-92.2		552[0n]		KC482259
Cyperaceae	Carex chordorrhiza Ehrh. ex L. f.	Boles_00-52_CAN	FCA1369-11	CAN592186	Boles, R.; Didiuk, A.; Benjamin, L.	11-Jul-2000	Canada	Nunavut	Arctic Mainland	West Hudson Bay	South of Thlewiaza River system	60.22	-94.55		552[0n]		KC482260
Cyperaceae	Carex chordorrhiza Ehrh. ex L. f.	Tremblay_304-2004_CAN	FCA1295-11	CAN586911	Tremblay, Benoit; Pouliot, R.	18-Jul-2004	Canada	Nunavut	Baffin Island	Pond Inlet	Cote E s`un lac loge entre deux collines de till gneissique a ca. 1,5 km au SE du village, du cote E de route vers prise d`eau municipale.	72.685	-77.941		552[0n]		KC482261
Cyperaceae	Carex concinna R. Br. ex Richardson	Bennett_06-527_CAN	FCA1385-11	CAN589237	Bennett, B.A.; Oldham, M.J.	04-Aug-2006	Canada	Yukon	Arctic Mainland	Richardson Mountains	Fish Creek	67.899	-136.502	570	552[0n]	632[0n]	KC482262	KC474311
Cyperaceae	Carex concinna R. Br. ex Richardson	Bennett_08-299_CAN	FCA1386-11	CAN590250	Bennett, B.A.; McLennan, D; Reimer, E.	27-Jul-2008	Canada	Yukon	Arctic Mainland	Ivvavik National Park	Aspen Creek	69.018	-140.661	415	552[0n]	773[0n]	KC482263	KC474312
Cyperaceae	Carex diandra Schrank	Saarela_1551_CAN	FCA2611-11	CAN599077	Saarela, J.M.; Bull, R.D.; Sokoloff, P.C.	28-Jul-2010	Canada	Northwest Territories	Mainland Northwest Territories	Yellowknife	~4 km along dirt road to Vee Lake (turnoff to unnamed dirt road 45 km N of jct of Hwy #4 and #5 just past Giant Mine), N of Trapper Lake	62.533	-114.356	197	551[1n]	777[0n]	KC482264	KC474313
Cyperaceae	Carex disperma Dewey	Consaul_4341_CAN	FCA2003-11	CAN600075	Consaul, L.L.; Charette, D.; Tookalook, A.; Amitook, A.; Arragutainaq, L.; Arragutainaq, L.; Kattuk, E.; Kattuk, E.	21-Aug-2010	Canada	Nunavut	Hudson Bay	Belcher Islands	Flaherty Island. 5 km southwest of Sanikiluaq.	56.558	-79.344	25	552[0n]	695[0n]	KC482265	KC474314
Cyperaceae	Carex fuliginosa Schkuhr subsp. misandra (R. Br.) Nyman	Saarela_1494_CAN	FCA2554-11	CAN598893	Saarela, J.M.; Bull, R.D.	06-Jul-2010	Canada	Northwest Territories	Victoria Island	Ulakhaktok	Vicinity of Holman Island Airport, Uluhaktok	70.758	-117.79	5	552[0n]	765[0n]	KC482266	KC474315
Cyperaceae	Carex fuliginosa Schkuhr subsp. misandra (R. Br.) Nyman	Gillespie_6704_CAN	FCA1302-11	CAN585123	Gillespie, L.J.; Consaul, L.L.; Soreng, R.J.	12-Aug-1999	Canada	Nunavut	Lower Savage Is.		V-shaped lake 1.5 km S of Savage Harbour	61.819	-65.71	55	552[0n]	672[1n]	KC482267	KC474316
Cyperaceae	Carex fuliginosa Schkuhr subsp. misandra (R. Br.) Nyman	Brunton_10760_CAN	FCA1284-11	CAN565250	Brunton, D.F.; McIntosh, K.L.	30-Jul-1991	Canada	Nunavut	Nunavut Mainland	Meliadine River Park	Between Sandy` and `Calf` Lakes west of Meliadine esker at 55 K/16 415729, 10 km N of Rankin Inlet, Meliadine River Park study area, Hudson Bay`	62.883	-92.183		552[0n]	734[0n]	KC482268	KC474317
Cyperaceae	Carex fuliginosa Schkuhr subsp. misandra (R. Br.) Nyman	Gillespie_8656	FCA671-10	CAN594950	Gillespie, L.J.; Saarela, J.M.; Consaul, L.L.; Bull, R.D.	30-Jun-2009	Canada	Northwest Territories	Mainland Northwest Territories	Paulatuk	2-3 km SE of Paulatuk.	69.4056	-124.081	10	552[0n]		KC482269
Cyperaceae	Carex fuliginosa Schkuhr subsp. misandra (R. Br.) Nyman	Gillespie_9488_CAN	FCA2659-11	CAN599004	Gillespie, L.J.; Saarela, J.M.; Doubt, J.; Bull, R.D.; Sokoloff, P.C.	07-Jul-2010	Canada	Northwest Territories	Victoria Island	Minto Inlet	8 km NE of Minto Inlet in valley at small river that feeds into head of Inlet (Minto GEM Camp - 2010)	71.644	-115.493	100	552[0n]	777[0n]	KC482270	KC474318
Cyperaceae	Carex fuliginosa Schkuhr subsp. misandra (R. Br.) Nyman	Consaul_4078_CAN	FCA1957-11	CAN599693	Consaul, L.L.; Kattuck, E.; Ekidlak, C.; Charette, D.	12-Aug-2010	Canada	Nunavut	Hudson Bay	Belcher Islands	Flaherty Island. Katapik. Area from coast up to top of rocky ridge behind.	56.733	-79.383	12	552[0n]	774[0n]	KC482271	KC474319
Cyperaceae	Carex garberi Fernald	Bennett_08-186_CAN	FCA1528-11	CAN590247	Bennett, B.A.; Demers, A.-M.,Reimer, E.; McLennan, D.	16-Jul-2008	Canada	Yukon	Yukon Mainland	Ivvavik National Park	Sheep Crrek	69.161	-140.148		552[0n]	653[3n]	KC482272	KC474320
Cyperaceae	Carex glacialis Mack.	Consaul_4087_CAN	FCA1958-11	CAN599692	Consaul, L.L.; Kattuck, E.; Ekidlak, C.; Charette, D.	12-Aug-2010	Canada	Nunavut	Hudson Bay	Belcher Islands	Flaherty Island. Katapik. Area from coast up to top of rocky ridge behind.	56.733	-79.383	12	552[0n]	774[0n]	KC482273	KC474321
Cyperaceae	Carex glacialis Mack.	Boles_00-23_CAN	FCA1370-11	CAN592182	Boles, R.; Didiuk, A.; Benjamin, L.	08-Jul-2000	Canada	Nunavut	Arctic Mainland	West Hudson Bay	McConnell River System	61	-94.46		505[0n]	620[0n]	KC482274	KC474322
Cyperaceae	Carex glacialis Mack.	Gillespie_8583	FCA631-10	CAN595022	Gillespie, L.J.; Saarela, J.M.; Consaul, L.L.; Bull, R.D.	28-Jun-2009	Canada	Northwest Territories	Mainland Northwest Territories	Paulatuk	East of Paulatuk, adjacent to Darnley Bay.	69.45	-124.197	3	552[0n]		KC482275
Cyperaceae	Carex glacialis Mack.	Gillespie_9909_CAN	FCA2827-11	CAN598888	Gillespie, L.J.; Saarela, J.M.; Doubt, J.; Bull, R.D.; Sokoloff, P.C.	16-Jul-2010	Canada	Northwest Territories	Victoria Island	Minto Inlet	Sand dunes E of Kuujua River, 2 km S of on lower Kuujjua River, 17 km SE of Minto Inlet	71.244	-116.528	128	552[0n]	777[0n]	KC482276	KC474323
Cyperaceae	Carex glacialis Mack.	Gillespie_8761	FCA730-10	CAN595239	Gillespie, L.J.; Saarela, J.M.; Consaul, L.L.; Bull, R.D.; Boxwell, J.; Hunter, C.	03-Jul-2009	Canada	Northwest Territories	Mainland Northwest Territories	Tuktut Nogait National Park	Vicinity of large unnamed lake just N of Canoe Lake. In proposed extension area of Tuktut Nogait Park, 1-2 km S of current border.	68.064	-121.603	425	552[0n]	777[0n]	KC482277	KC474324
Cyperaceae	Carex glacialis Mack.	Elven_2129-99_CAN	FCA1303-11	CAN583263	Elven, R.	03-Aug-1999	Canada	Yukon	Buckland Hills		Ivvavik National Park, Buckland Hills, NW part.	69.417	-139.633		552[0n]	775[0n]	KC482278	KC474325
Cyperaceae	Carex glacialis Mack.	Gillespie_8541	FCA593-10	CAN594888	Gillespie, L.J.; Saarela, J.M.; Consaul, L.L.; Bull, R.D.	27-Jun-2009	Canada	Northwest Territories	Mainland Northwest Territories	Paulatuk	Paulatuk. Behind Northern Store/Hotel/Parks Canada building (Paulatuk Centre).	69.4667	-124.211	4	552[0n]		KC482279
Cyperaceae	Carex glareosa Wahlenb. subsp. glareosa	Gillett_18767_CAN	FCA1305-11	CAN464366	Gillett, J.M.	22-Jul-1981	Canada	Northwest Territories	Tuktoyaktuk		On Beaufort Sea	69.45	-133.033		552[0n]		KC482280
Cyperaceae	Carex gynocrates Wormsk. ex Drejer	Consaul_3701_CAN	FCA2065-11	CAN599579	Consaul, L.L. et al.	26-Jun-2010	Canada	Nunavut				56.428	-79.164	10	552[0n]	710[0n]	KC482281	KC474326
Cyperaceae	Carex gynocrates Wormsk. ex Drejer	Consaul_3830_CAN	FCA2100-11	CAN600077	L.C. Consaul et al.	29-Jun-2010	Canada	Nunavut	Hudsons Bay	Belcher Islands	Flaherty Island. East shore of Kihlbay, tundra west of cabins.	56.442	-78.956	6
Cyperaceae	Carex holostoma Drejer	Aiken_04-068	FCA371-10	CAN586537	Susan Aiken, M. LeBlanc	11-Jul-2004	Canada	Nunavut	Baffin Island		Ogac Lake, Ney Harbour: in gully west of camp	62.85	-67.35	8	552[0n]	672[1n]	KC482282	KC474327
Cyperaceae	Carex holostoma Drejer	Gillespie_8802	FCA751-10	CAN595257	Gillespie, L.J.; Saarela, J.M.; Consaul, L.L.; Bull, R.D.; Boxwell, J.; Hunter, C.	06-Jul-2009	Canada	Northwest Territories	Mainland Northwest Territories	Tuktut Nogait National Park	Hornaday River, ~1 km downstream of valley leading to Castle Butte.	68.1833	-121.825	435	552[0n]	775[0n]	KC482283	KC474328
Cyperaceae	Carex holostoma Drejer	Boles_RB00-65	FCA300-10	CAN592197	Boles, R.; Didiuk, A.; Benjamin, L.	12-Jul-2000	Canada	Nunavut	West Hudson Bay		Arviat, near airport, less than 1 km from Hudson Bay coast, SW of Arviat	61.09	-94.11		552[0n]		KC482284
Cyperaceae	Carex holostoma Drejer	Gillespie_8910	FCA794-10	CAN594896	Gillespie, L.J.; Saarela, J.M.; Consaul, L.L.; Bull, R.D.; Boxwell, J.; Hunter, C.	09-Jul-2009	Canada	Northwest Territories	Mainland Northwest Territories	Tuktut Nogait National Park	East side of Hornaday River.	68.3	-121.858	390	552[0n]		KC482285
Cyperaceae	Carex holostoma Drejer	Bennett_05-1146	FCA288-10	CAN589250	Bennett, B.A.; McIntosh, T.	02-Aug-2005	Canada	Yukon			Kay Point	69.29	-138.37	5.48647	552[0n]	777[0n]	KC482286	KC474329
Cyperaceae	Carex holostoma Drejer	Irvine_1236	FCA379-10	CAN262105	Irvine, B.R.	20-Jul-1952	Canada	Nunavut	Hudson Bay region		Ferguson Lake	62.92	-96.88		552[0n]	561[0n]	KC482287	KC474330
Cyperaceae	Carex krausei Boeck.	Gillespie_8921	FCA802-10	CAN595358	Gillespie, L.J.; Saarela, J.M.; Consaul, L.L.; Bull, R.D.; Boxwell, J.; Hunter, C.	10-Jul-2009	Canada	Northwest Territories	Mainland Northwest Territories	Tuktut Nogait National Park	3 km ESE of junction with Little Hornaday River, NE bank.	68.3889	-121.939	370	552[0n]	774[0n]	KC482288	KC474331
Cyperaceae	Carex krausei Boeck.	Gillespie_8847	FCA775-10	CAN595295	Gillespie, L.J.; Saarela, J.M.; Consaul, L.L.; Bull, R.D.; Boxwell, J.; Hunter, C.	06-Jul-2009	Canada	Northwest Territories	Mainland Northwest Territories	Tuktut Nogait National Park	Castle Butte, near summit.	68.2472	-121.814	435	552[0n]	775[0n]	KC482289	KC474332
Cyperaceae	Carex krausei Boeck.	Consaul_4137_CAN	FCA1970-11	CAN599650	Consaul, L.L.; Charette, D.	13-Aug-2010	Canada	Nunavut	Hudson Bay	Belcher Islands	Flaherty Island. Between gas pumps and the ocean, in the vicinity of the Coop Store.	56.631	-79.228		552[0n]	774[0n]	KC482290	KC474333
Cyperaceae	Carex krausei Boeck.	Gillespie_8708	FCA698-10	CAN595190	Gillespie, L.J.; Saarela, J.M.; Consaul, L.L.; Bull, R.D.	01-Jul-2009	Canada	Northwest Territories	Mainland Northwest Territories	Paulatuk	About 3 km S of Paulatuk, between road and Darnley Bay	69.3861	-124.031	38	552[0n]	777[0n]	KC482291	KC474334
Cyperaceae	Carex krausei Boeck.	Brysting_01-460_CAN	FCA1286-11	CAN584012	Aiken, S.G.; Brysting, A.	05-Aug-2001	Canada	Northwest Territories	Northwest Territories Mainland	Tuktoyaktuk	Between the airport and Pingo Park Lodge, beside a small lake.	69.437	-133.1		552[0n]	612[0n]	KC482292	KC474335
Cyperaceae	Carex krausei Boeck.	Gillespie_9977_CAN	FCA2855-11	CAN599191	Gillespie, L.J.; Saarela, J.M.; Doubt, J.; Bull, R.D.; Sokoloff, P.C.	17-Jul-2010	Canada	Northwest Territories	Victoria Island	Minto Inlet	Sandy bank of Kuujjua River south Fish lake, 17 km SE of Minto Inlet	71.22	-116.159	70	552[0n]	777[0n]	KC482293	KC474336
Cyperaceae	Carex krausei Boeck.	Edlund_257_CAN	FCA1285-11	CAN532963	Edlund, S.A.; Roncato-Spencer, C.	06-Jul-1988	Canada	Nunavut	Ellesmere Island	Hot Weather Creek.	Tributary of 25 km E of Eureka Fosheim Peninsula. Site 13. Flat, linear valley bottom 50-80 m wide, steep sided walls to the N and S.	79.983	-84.45		552[0n]	775[0n]	KC482294	KC474337
Cyperaceae	Carex krausei Boeck.	Bennett_08-073_CAN	FCA1388-11	CAN590244	Bennett, B.A.; Wolfe, S., Demers, A.-M.; Reimer, E.	14-Jul-2008	Canada	Yukon	Arctic Mainland	Ivvavik National Park	Sheep Crrek	69.161	-140.155	241	552[0n]	773[0n]	KC482295	KC474338
Cyperaceae	Carex lachenalii Schkuhr	Gillespie_10039_CAN	FCA2868-11	CAN598617	Gillespie, L.J.; Saarela, J.M.; Doubt, J.; Bull, R.D.; Sokoloff, P.C.	20-Jul-2010	Canada	Northwest Territories	Victoria Island	Minto Inlet	NE edge of unnamed lake 8 km NE of Minto Inlet on escarpment above valley at small river that feeds into head of Inlet (Minto GEM Camp - 2010)	71.629	-115.505	168	552[0n]		KC482296
Cyperaceae	Carex lachenalii Schkuhr	Gillespie_9776_CAN	FCA2752-11	CAN598513	Gillespie, L.J.; Saarela, J.M.; Doubt, J.; Bull, R.D.; Sokoloff, P.C.	14-Jul-2010	Canada	Northwest Territories	Victoria Island	Minto Inlet	Small unnamed lake in lee of plateau E of Fish lake on lower Kuujjua River, 17 km SE of Minto Inlet, Approx. 4 km E of Uluhaktok Fishing Camp	71.294	-116.421	91	510[0n]		KC482297
Cyperaceae	Carex lachenalii Schkuhr	Consaul_3798_CAN	FCA2087-11	CAN599634	Consaul, L.L. et al.	28-Jun-2010	Canada	Nunavut	Hudsons Bay	Belcher Islands	Flaherty Island. Rocky ledges above fresh lake in lowlands 1 km W of Kihlbay.	56.472	-79.042	30	552[0n]	777[0n]	KC482298	KC474339
Cyperaceae	Carex lachenalii Schkuhr	Gillespie_8913	FCA796-10	CAN594941	Gillespie, L.J.; Saarela, J.M.; Consaul, L.L.; Bull, R.D.; Boxwell, J.; Hunter, C.	09-Jul-2009	Canada	Northwest Territories	Mainland Northwest Territories	Tuktut Nogait National Park	East side of Hornaday River.	68.3	-121.858	390	552[0n]		KC482299
Cyperaceae	Carex lachenalii Schkuhr	Aiken_04-201_CAN	FCA1298-11	CAN586586	Aiken, S.G.; LeBlanc, M.	14-Jul-2004	Canada	Nunavut	Baffin Island	Ogac Lake	Ney Harbour.	62.852	-67.356		552[0n]	775[0n]	KC482300	KC474340
Cyperaceae	Carex lachenalii Schkuhr	Bennett_06-234_CAN	FCA1384-11	CAN589254	Bennett, B.A.; Oldham, S.J.; Kennedy, C.A.; Seccombe-Hett, P.; Gordon, D.C.	29-Jul-2006	Canada	Yukon	Arctic Mainland	Blow River Delta east	Mainland south of delta	68.87	-136.97	1	552[0n]	773[0n]	KC482301	KC474341
Cyperaceae	Carex lachenalii Schkuhr	Elven_2245-9_CAN	FCA1299-11	CAN583252	Elven, R.	03-Aug-1999	Canada	Yukon	Buckland Hills	Ivvavik National Park	Buckland Hills, NW part.	69.417	-139.633		522[0n]	768[0n]	KC482302	KC474342
Cyperaceae	Carex livida (Wahlenb.) Willd.	Bennett_08-375_CAN	FCA1527-11	CAN590238	Bennett, B.A.; Demers, A.-M.; Touzi, R.; Reimer, E.	19-Jul-2008	Canada	Yukon	Yukon Mainland	Ivvavik National Park	Firth River	68.886	-140.442		552[0n]	695[2n]	KC482303	KC474343
Cyperaceae	Carex mackenziei V.I. Krecz.	Bennett_06-191_CAN	FCA1526-11	CAN589256	Bennett, B.A.; Oldham, S.J.; Kennedy, C.A.; Seccombe-Hett, P.; Gordon, D.C.	28-Jul-2006	Canada	Yukon	Yukon Mainland	Blow River Delta east	Outer delta, west of Whitefish Station	68.904	-136.935		552[0n]		KC482304
Cyperaceae	Carex marina Dewey	Bennett_08-169_CAN	FCA1523-11	CAN590182	Bennett, B.A.; Wolfe, S., Demers, A.-M.,Reimer, E. McLennan, D., Mcleod, S.	15-Jul-2008	Canada	Yukon	Yukon Mainland	Ivvavik National Park	Sheep Crrek	69.154	-140.161		552[0n]	727[0n]	KC482305	KC474344
Cyperaceae	Carex marina Dewey	Ohenoja_4a_CAN	FCA1308-11	CAN587909	Ohenoja, E.	02-Aug-1974	Canada	Nunavut	Repulse Bay		District of Franklin. Melville Peninsula. Repulse Bay. Between the 1st and 2nd ridges ESE of the settlement, about 400 m S of the garbage dump site.	66.517	-86.217		552[0n]		KC482306
Cyperaceae	Carex marina Dewey	Gillespie_9491_CAN	FCA2661-11	CAN598608	Gillespie, L.J.; Saarela, J.M.; Doubt, J.; Bull, R.D.; Sokoloff, P.C.	07-Jul-2010	Canada	Northwest Territories	Victoria Island	Minto Inlet	8 km NE of Minto Inlet in valley at small river that feeds into head of Inlet (Minto GEM Camp - 2010)	71.644	-115.493	100	552[0n]	777[0n]	KC482307	KC474345
Cyperaceae	Carex maritima Gunnerus	Bennett_06-342_CAN	FCA1524-11	CAN589264	Bennett, B.A.; Oldham, S.J.; Kennedy, C.A.; Seccombe-Hett, P.; Gordon, D.C.	31-Jul-2006	Canada	Yukon	Yukon Mainland	Blow River Delta east	Bill Storr Channel	68.861	-136.813		552[0n]	777[0n]	KC482308	KC474346
Cyperaceae	Carex maritima Gunnerus	Aiken_86-319_CAN	FCA1296-11	CAN518186	Aiken, S.G.; Campbell, C.A.; Robinson, E.	14-Aug-1986	Canada	Nunavut	Baffin Island	Frobisher Bay		63.767	-68.983		552[0n]		KC482309
Cyperaceae	Carex maritima Gunnerus	Gillespie_9943_CAN	FCA2843-11	CAN599290	Gillespie, L.J.; Saarela, J.M.; Doubt, J.; Bull, R.D.; Sokoloff, P.C.	17-Jul-2010	Canada	Northwest Territories	Victoria Island	Minto Inlet	Shore of Kuujjua River Delta at Minto Inlet	71.313	-116.916	4	552[0n]	777[0n]	KC482310	KC474347
Cyperaceae	Carex maritima Gunnerus	Consaul_4120_CAN	FCA1964-11	CAN599689	Consaul, L.L.; Charette, D.	14-Aug-2010	Canada	Nunavut	Hudson Bay	Belcher Islands	Flaherty Island. Sanikiluaq. Plot 4. Along northern shore of lake, to east of school and to west of N-S road.	56.594	-79.225	10	552[0n]	774[0n]	KC482311	KC474348
Cyperaceae	Carex maritima Gunnerus	Consaul_3832_CAN	FCA2102-11	CAN599577	Consaul, L.L. et al.	29-Jun-2010	Canada	Nunavut	Hudsons Bay	Belcher Islands	Flaherty Island. East shore of Kihlbay, tundra west of cabins.	56.442	-78.956	6	552[0n]	725[0n]	KC482312	KC474349
Cyperaceae	Carex maritima Gunnerus	Gillespie_9069	FCA848-10	CAN595577	Gillespie, L.J.; Saarela, J.M.; Consaul, L.L.; Bull, R.D.; Boxwell, J.; Hunter, C.	17-Jul-2009	Canada	Northwest Territories	Mainland Northwest Territories	Tuktut Nogait National Park	West side of Hornaday River.	68.8806	-122.397	358	552[0n]	766[0n]	KC482313	KC474350
Cyperaceae	Carex maritima Gunnerus	Saarela_1457_CAN	FCA2517-11	CAN599219	Saarela, J.M.; Bull, R.D.	05-Jul-2010	Canada	Northwest Territories	Victoria Island	Ulakhaktok	Vincinity of Arctic Char Inn, Uluhaktok	70.736	-117.77	4	552[0n]	777[0n]	KC482314	KC474351
Cyperaceae	Carex membranacea Hook.	Edlund_401_Can	FCA1344-11	CAN495703	Edlund, S.A.	29-Jul-1983	Canada	Nunavut	Northwest Territories Mainland	Baker Lake	N side of. Marine reworked till and beach deposits.	64.3	-96.05		552[0n]		KC482315
Cyperaceae	Carex membranacea Hook.	Consaul_4330_CAN	FCA2000-11	CAN5996856	Consaul, L.L.; Charette, D.; Tookalook, A.; Amitook, A.; Arragutainaq, L.; Arragutainaq, L.; Kattuk, E.; Kattuk, E.	20-Aug-2010	Canada	Nunavut	Hudson Bay	Belcher Islands	Snape Island. Anurituq, Rock Passage, on northeast tip of island, on Omarolluk Sound.	55.883	-79.217	2	552[0n]	774[0n]	KC482316	KC474352
Cyperaceae	Carex membranacea Hook.	Elven_2349-99_CAN	FCA1525-11	CAN583277	Elven, R.	07-Aug-1999	Canada	Northwest Territories	Northwest Territories Mainland	Anderson River Delta	Cap Bathurst	70.29	-127.48		552[0n]	777[0n]	KC482317	KC474353
Cyperaceae	Carex membranacea Hook.	Gillespie_8646	FCA666-10	CAN594949	Gillespie, L.J.; Saarela, J.M.; Consaul, L.L.; Bull, R.D.	30-Jun-2009	Canada	Northwest Territories	Mainland Northwest Territories	Paulatuk	Paulatuk, vicinity of large lake.	69.425	-124.197	10	552[0n]		KC482318
Cyperaceae	Carex membranacea Hook.	Gillespie_8762	FCA731-10	CAN595244	Gillespie, L.J.; Saarela, J.M.; Consaul, L.L.; Bull, R.D.; Boxwell, J.; Hunter, C.	03-Jul-2009	Canada	Northwest Territories	Mainland Northwest Territories	Tuktut Nogait National Park	Vicinity of large unnamed lake just N of Canoe Lake. In proposed extension area of Tuktut Nogait Park, 1-2 km S of current border.	68.064	-121.603	425	552[0n]	748[0n]	KC482319	KC474354
Cyperaceae	Carex membranacea Hook.	Elven_2716-99_CAN	FCA1309-11	CAN583273	Elven, R.	10-Aug-1999	Canada	Northwest Territories	Banks Island (Northwest Territories)	Parker River	NE part. Parker River Valley, N side c. 7 km from sea.	73.617	-115.85		552[0n]	775[0n]	KC482320	KC474355
Cyperaceae	Carex membranacea Hook.	Saarela_1499_CAN	FCA2559-11	CAN598386	Saarela, J.M.; Bull, R.D.	06-Jul-2010	Canada	Northwest Territories	Victoria Island	Ulakhaktok	Vicinity of Holman Island Airport, Uluhaktok	70.758	-117.79	5	552[0n]	777[0n]	KC482321	KC474356
Cyperaceae	Carex membranacea Hook.	Gillespie_9493_CAN	FCA2662-11	CAN598511	Gillespie, L.J.; Saarela, J.M.; Doubt, J.; Bull, R.D.; Sokoloff, P.C.	07-Jul-2010	Canada	Northwest Territories	Victoria Island	Minto Inlet	8 km NE of Minto Inlet in valley at small river that feeds into head of Inlet (Minto GEM Camp - 2010)	71.644	-115.493	100		697[0n]		KC474357
Cyperaceae	Carex membranacea Hook.	Brunton_10508_CAN	FCA1506-11	CAN565264	Brunton, D.F.; McIntosh, K.L.	26-Jul-1991	Canada	Nunavut	Nunavut Mainland	Rankin Inlet	South side of Meliadine River along eskr ridge at 55 K/16 40939, 10 km NW of Rankin Inlet in Meliadine River Park study area, Hudson Bay.	62.892	-92.2		552[0n]	767[0n]	KC482322	KC474358
Cyperaceae	Carex membranacea Hook.	Saarela_1481_CAN	FCA2541-11	CAN598891	Saarela, J.M.; Bull, R.D.	05-Jul-2010	Canada	Northwest Territories	Victoria Island	Ulakhaktok	Behind Helen Kalvak Elihakvik School and eastwards toward the fishing dock east of Uluhaktok	70.738	-117.762	15	552[0n]	754[0n]	KC482323	KC474359
Cyperaceae	Carex nardina Fr.	Consaul_4116_CAN	FCA1962-11	CAN599691	Consaul, L.L.; Charette, D.	13-Aug-2010	Canada	Nunavut	Hudson Bay	Belcher Islands	Flaherty Island. Sanikiluaq. Plot 3. By the large antenna (known locally as the Big Pole) at east end of town.	56.6	-79.358	12		777[0n]		KC474360
Cyperaceae	Carex nardina Fr.	Gillespie_8666	FCA677-10	CAN595690	Gillespie, L.J.; Saarela, J.M.; Consaul, L.L.; Bull, R.D.	30-Jun-2009	Canada	Northwest Territories	Mainland Northwest Territories	Paulatuk	2-3 km SE of Paulatuk (within sight of hamlet).	69.3556	-124.167	35	552[0n]	764[0n]	KC482324	KC474361
Cyperaceae	Carex nardina Fr.	Gillespie_9094	FCA854-10	CAN595426	Gillespie, L.J.; Saarela, J.M.; Consaul, L.L.; Bull, R.D.; Boxwell, J.; Hunter, C.	19-Jul-2009	Canada	Northwest Territories	Mainland Northwest Territories	Tuktut Nogait National Park	Near base of Elm Hill.	68.9639	-122.694	350	552[0n]	777[0n]	KC482325	KC474362
Cyperaceae	Carex nardina Fr.	Gillespie_9506_CAN	FCA2672-11	CAN598896	Gillespie, L.J.; Saarela, J.M.; Doubt, J.; Bull, R.D.; Sokoloff, P.C.	08-Jul-2010	Canada	Northwest Territories	Victoria Island	Minto Inlet	8 km NE of Minto Inlet in valley at small river that feeds into head of Inlet (Minto GEM Camp - 2010)	71.644	-115.493	100	552[0n]	776[0n]	KC482326	KC474363
Cyperaceae	Carex norvegica Retz.	Aiken_04-090_CAN	FCA1340-11	CAN586561	Aiken, S.G.; LeBlanc, M.	14-Jul-2004	Canada	Nunavut	Baffin Island	Ogac Lake	Ney Harbour.	62.857	-67.354		552[0n]	768[0n]	KC482327	KC474364
Cyperaceae	Carex norvegica Retz.	Elven_3572-99_CAN	FCA1341-11	CAN583291	Elven, R.	02-Sep-2000	Canada	Nunavut	Baffin Island	Iqaluit	Baffin Island S. Iqaluit, hills just NE of settlement.	63.75	-68.5		552[0n]	749[0n]	KC482328	KC474365
Cyperaceae	Carex petricosa Dewey var. petricosa	Gillespie_8862	FCA782-10	CAN594938	Gillespie, L.J.; Saarela, J.M.; Consaul, L.L.; Bull, R.D.; Boxwell, J.; Hunter, C.	07-Jul-2009	Canada	Northwest Territories	Mainland Northwest Territories	Tuktut Nogait National Park	East bank of Hornaday River.	68.2417	-121.85	400	552[0n]	766[0n]	KC482329	KC474366
Cyperaceae	Carex petricosa Dewey var. petricosa	Gillespie_9095	FCA855-10	CAN595441	Gillespie, L.J.; Saarela, J.M.; Consaul, L.L.; Bull, R.D.; Boxwell, J.; Hunter, C.	19-Jul-2009	Canada	Northwest Territories	Mainland Northwest Territories	Tuktut Nogait National Park	Near base of Elm Hill.	68.9639	-122.694	350	552[0n]	758[0n]	KC482330	KC474367
Cyperaceae	Carex petricosa Dewey var. petricosa	Gillespie_9722_CAN	FCA2725-11	CAN598443	Gillespie, L.J.; Saarela, J.M.; Doubt, J.; Bull, R.D.; Sokoloff, P.C.	13-Jul-2010	Canada	Northwest Territories	Victoria Island	Minto Inlet	Rocky Tundra E of Fish lake on lower Kuujjua River, 17 km SE of Minto Inlet, Approx. 4 km E of Uluhaktok Fishing Camp	71.271	-116.483	102	552[0n]	777[0n]	KC482331	KC474368
Cyperaceae	Carex petricosa Dewey var. petricosa	Bennett_08-281_CAN	FCA1531-11	CAN590249	Bennetr, B.A.	28-Jul-2008	Canada	Yukon	Yukon Mainland	Ivvavik National Park	Sheep Crrek	69.161	-140.148		522[0n]	776[0n]	KC482332	KC474369
Cyperaceae	Carex podocarpa R. Br. ex Richardson	Bennett_05-1047_CAN	FCA1529-11	CAN589277	Bennett, B.A.; McIntosh, T.; Line, J.; Staniforth, J.; Gordon, D.C.	29-Jul-2005	Canada	Yukon	Yukon Mainland	Shingle Point	Coastline	68.967	-137.385		552[0n]	777[0n]	KC482333	KC474370
Cyperaceae	Carex rariflora (Wahlenb.) Sm.	Gillespie_8915	FCA797-10	CAN595352	Gillespie, L.J.; Saarela, J.M.; Consaul, L.L.; Bull, R.D.; Boxwell, J.; Hunter, C.	09-Jul-2009	Canada	Northwest Territories	Mainland Northwest Territories	Tuktut Nogait National Park	East side of Hornaday River.	68.3	-121.858	390	552[0n]	760[0n]	KC482334	KC474371
Cyperaceae	Carex rariflora (Wahlenb.) Sm.	Gillespie_8571	FCA619-10	CAN595021	Gillespie, L.J.; Saarela, J.M.; Consaul, L.L.; Bull, R.D.	28-Jun-2009	Canada	Northwest Territories	Mainland Northwest Territories	Paulatuk	East of Paulatuk, adjacent to Darnley Bay.	69.4194	-124.094	3	552[0n]		KC482335
Cyperaceae	Carex rariflora (Wahlenb.) Sm.	Gillespie_9785_CAN	FCA2755-11	CAN598435	Gillespie, L.J.; Saarela, J.M.; Doubt, J.; Bull, R.D.; Sokoloff, P.C.	14-Jul-2010	Canada	Northwest Territories	Victoria Island	Minto Inlet	Small unnamed lake in lee of plateau E of Fish lake on lower Kuujjua River, 17 km SE of Minto Inlet, Approx. 4 km E of Uluhaktok Fishing Camp	71.294	-116.421	91	552[0n]	777[0n]	KC482336	KC474372
Cyperaceae	Carex rariflora (Wahlenb.) Sm.	Consaul_3800_CAN	FCA2088-11	CAN599638	Consaul, L.L. et al.	28-Jun-2010	Canada	Nunavut	Hudsons Bay	Belcher Islands	Flaherty Island. In the vicinity of the fresh water lake in lowlands 1 km W of Kihlbay.	56.472	-79.042	20	552[0n]	777[0n]	KC482337	KC474373
Cyperaceae	Carex rariflora (Wahlenb.) Sm.	Brysting_01-113_CAN	FCA1343-11	CAN584003	Aiken, S.G.; Brysting, A.	07-Aug-2001	Canada	Northwest Territories	Northwest Territories Mainland	Tuktoyaktuk	Tuktoyaktuk. Near Pingo Park Lodge.	69.5	-133		552[0n]	722[2n]	KC482338	KC474374
Cyperaceae	Carex rariflora (Wahlenb.) Sm.	Brunton_10759_CAN	FCA1342-11	CAN565246	Brunton, D.F.; McIntosh, K.L.	30-Jul-1991	Canada	Nunavut	Northwest Territories Mainland	Rankin Inlet	Between Sandy` and `Calf` Lakes west of Meliadine esker at 55 K/16 415729, 10 km N of Rankin Inlet, Meliadine River Park study area, Hudson Bay.`	62.883	-92.183		552[0n]	775[0n]	KC482339	KC474375
Cyperaceae	Carex rariflora (Wahlenb.) Sm.	Bennett_06-174_CAN	FCA1397-11	CAN589279	Bennett, B.A.; Oldham, S.J.; Kennedy, C.A.; Seccombe-Hett, P.; Gordon, D.C.	28-Jul-2006	Canada	Yukon	Arctic Mainland	Blow River Delta east	Danny C. Gordon`s goose camp	68.849	-136.964	1	552[0n]	773[0n]	KC482340	KC474376
Cyperaceae	Carex rariflora (Wahlenb.) Sm.	Bennett_06-145_CAN	FCA1398-11	CAN589280	Bennett, B.A.; Oldham, S.J.; Kennedy, C.A.; Seccombe-Hett, P.; Gordon, D.C.	29-Jul-2006	Canada	Yukon	Arctic Mainland	Blow River Delta east	Danny C. Gordon`s goose camp	69.849	-136.964	1	552[0n]	719[0n]	KC482341	KC474377
Cyperaceae	Carex rotundata Wahlenb.	Bennett_06-241_CAN	FCA1396-11	CAN589281	Bennett, B.A.; Oldham, S.J.; Kennedy, C.A.; Seccombe-Hett, P.; Gordon, D.C.	29-Jul-2006	Canada	Yukon	Arctic Mainland	Blow River Delta east	Mainland south of delta	68.868	-136.991	47	552[0n]	773[0n]	KC482342	KC474378
Cyperaceae	Carex rotundata Wahlenb.	Bennett_08-842_CAN	FCA1395-11	CAN590181	Bennett, B.A.; Demers, A.-M.	20-Jul-2008	Canada	Yukon	Arctic Mainland	Ivvavik National Park	Trail River	69.022	-138.665	94	552[0n]	773[0n]	KC482343	KC474379
Cyperaceae	Carex rotundata Wahlenb.	Sims_6151_CAN	FCA1345-11	CAN463695	Sims, Richard	26-Jul-1980	Canada	Northwest Territories	Northwest Territories Mainland	Inuvialuit Region	40 km SSW of Tuktoyaktuk, near Parsons Lake. Site 80-26.	69.1	-133.617		552[0n]	548[0n]	KC482344	KC474380
Cyperaceae	Carex rupestris All.	Gillespie_8924	FCA803-10	CAN595913	Gillespie, L.J.; Saarela, J.M.; Consaul, L.L.; Bull, R.D.; Boxwell, J.; Hunter, C.	10-Jul-2009	Canada	Northwest Territories	Mainland Northwest Territories	Tuktut Nogait National Park	3 km ESE of junction with Little Hornaday River, NE bank.	68.3889	-121.939	370	552[0n]	774[0n]	KC482345	KC474381
Cyperaceae	Carex rupestris All.	Lambert_sn_CAN535893	FCA1347-11	CAN535893	Lambert, J.D.H.	10-Aug-1964	Canada	Northwest Territories	Banks Island (Northwest Territories)		Sachs Harbour. 3 to 4 miles west of Plot 58.	71.983	-125.2		552[0n]		KC482346
Cyperaceae	Carex rupestris All.	Consaul_3744_CAN	FCA2076-11	CAN599639	Consaul, L.L. et al.	27-Jun-2010	Canada	Nunavut	Hudsons Bay	Belcher Islands	Flaherty Island, Itiliapik, the camp of Lucassie Ippak and family, ~35 km SE of Sanikiluaq.	56.475	-79.011	13	552[0n]	777[0n]	KC482347	KC474382
Cyperaceae	Carex rupestris All.	Bandringa_312_CAN	FCA1505-11	CAN586813	Bandringa, R.W.	21-Jul-2003	Canada	Northwest Territories	Victoria Island (Northwest Territories)	Holman	Okpilik Lake.	70.76	-117.747	6.096	552[0n]	765[0n]	KC482348	KC474383
Cyperaceae	Carex rupestris All.	Gillespie_8572	FCA620-10	CAN595024	Gillespie, L.J.; Saarela, J.M.; Consaul, L.L.; Bull, R.D.	28-Jun-2009	Canada	Northwest Territories	Mainland Northwest Territories	Paulatuk	East of Paulatuk, adjacent to Darnley Bay.	69.4194	-124.094	3	552[0n]	776[0n]	KC482349	KC474384
Cyperaceae	Carex rupestris All.	Brunton_9804_CAN	FCA1339-11	CAN549947	Brunton, D.F.; McIntosh, K.L.	25-Jul-1990	Canada	Nunavut	Baffin Island	Iqaluit	East side of Sylvia Grinnell River 2.0 km S of main rapids.	63.742	-68.558		552[0n]	626[0n]	KC482350	KC474385
Cyperaceae	Carex rupestris All.	Gillespie_9721_CAN	FCA2724-11	CAN598421	Gillespie, L.J.; Saarela, J.M.; Doubt, J.; Bull, R.D.; Sokoloff, P.C.	13-Jul-2010	Canada	Northwest Territories	Victoria Island	Minto Inlet	Rocky Tundra E of Fish lake on lower Kuujjua River, 17 km SE of Minto Inlet, Approx. 4 km E of Uluhaktok Fishing Camp	71.271	-116.483	102	552[0n]		KC482351
Cyperaceae	Carex saxatilis L.	Gillespie_8763	FCA732-10	CAN595246	Gillespie, L.J.; Saarela, J.M.; Consaul, L.L.; Bull, R.D.; Boxwell, J.; Hunter, C.	03-Jul-2009	Canada	Northwest Territories	Mainland Northwest Territories	Tuktut Nogait National Park	Vicinity of large unnamed lake just N of Canoe Lake. In proposed extension area of Tuktut Nogait Park, 1-2 km S of current border.	68.064	-121.603	425	552[0n]		KC482352
Cyperaceae	Carex saxatilis L.	Gillespie_9494_CAN	FCA2663-11	CAN598510	Gillespie, L.J.; Saarela, J.M.; Doubt, J.; Bull, R.D.; Sokoloff, P.C.	07-Jul-2010	Canada	Northwest Territories	Victoria Island	Minto Inlet	8 km NE of Minto Inlet in valley at small river that feeds into head of Inlet (Minto GEM Camp - 2010)	71.644	-115.493	100	552[0n]	776[0n]	KC482353	KC474386
Cyperaceae	Carex saxatilis L.	Consaul_4126_CAN	FCA1966-11	CAN599684	Consaul, L.L.; Charette, D.	14-Aug-2010	Canada	Nunavut	Hudson Bay	Belcher Islands	Flaherty Island. Sanikiluaq. Plot 4. Along northern shore of lake, to east of school and to west of N-S road.	56.594	-79.225	10	552[0n]	742[0n]	KC482354	KC474387
Cyperaceae	Carex saxatilis L.	Consaul_3770_CAN	FCA2079-11	CAN599640	Consaul, L.L. et al.	27-Jun-2010	Canada	Nunavut	Hudsons Bay	Belcher Islands	Tukarak Island, slightly east facing slope below large rock hills, 50 m from shore.	56.386	-78.872	4	552[0n]	777[0n]	KC482355	KC474388
Cyperaceae	Carex scirpoidea Michx. subsp. scirpoidea	Gillespie_9502_CAN	FCA2671-11	CAN598447	Gillespie, L.J.; Saarela, J.M.; Doubt, J.; Bull, R.D.; Sokoloff, P.C.	08-Jul-2010	Canada	Northwest Territories	Victoria Island	Minto Inlet	8 km NE of Minto Inlet in valley at small river that feeds into head of Inlet (Minto GEM Camp - 2010)	71.644	-115.493	100	552[0n]	755[0n]	KC482356	KC474389
Cyperaceae	Carex scirpoidea Michx. subsp. scirpoidea	Consaul_3771_CAN	FCA2080-11	CAN599576	Consaul, L.L. et al.	27-Jun-2010	Canada	Nunavut	Hudsons Bay	Belcher Islands	Tukarak Island, slightly east facing slope below large rock hills, 50 m from shore.	56.386	-78.872	4	552[0n]	769[0n]	KC482357	KC474390
Cyperaceae	Carex scirpoidea Michx. subsp. scirpoidea	Gillespie_8727	FCA710-10	CAN595208	Gillespie, L.J.; Saarela, J.M.; Consaul, L.L.; Bull, R.D.; Boxwell, J.; Hunter, C.	03-Jul-2009	Canada	Northwest Territories	Mainland Northwest Territories	Tuktut Nogait National Park	Vicinity of large unnamed lake just N of Canoe Lake. In proposed extension area of Tuktut Nogait Park, 1-2 km S of current border.	68.064	-121.611	425	552[0n]	763[0n]	KC482358	KC474391
Cyperaceae	Carex scirpoidea Michx. subsp. scirpoidea	Saarela_1498_CAN	FCA2558-11	CAN598385	Saarela, J.M.; Bull, R.D.	06-Jul-2010	Canada	Northwest Territories	Victoria Island	Ulakhaktok	Vicinity of Holman Island Airport, Uluhaktok	70.758	-117.79	5	552[0n]	776[0n]	KC482359	KC474392
Cyperaceae	Carex scirpoidea Michx. subsp. scirpoidea	Edlund_320_CAN	FCA1335-11	CAN489165	Edlund, S.A.	01-Aug-1983	Canada	Nunavut	Northwest Territories Mainland	Kivalliq Region	Baker Lake. Marine reworked till and beach deposits on N side of Baker Lake.	64.3	-96.05		552[0n]		KC482360
Cyperaceae	Carex scirpoidea Michx. subsp. scirpoidea	Lambert_sn_CAN535874	FCA1334-11	CAN535874	Lambert, J.D.H.	17-Jul-1964	Canada	Northwest Territories	Ellesmere Island	Nicholson Peninsula	Nicholson Peninsula. Plot 31.	69.933	-128.933		552[0n]		KC482361
Cyperaceae	Carex scirpoidea Michx. subsp. scirpoidea	Aiken_99-224_CAN	FCA1333-11	CAN582497	Aiken, S.G.	09-Jul-1999	Canada	Northwest Territories	Banks Island (Northwest Territories)	Aulavik National Park	(Aulavik National Park). Banks of the Thomsen River.	73.603	-120.033		552[0n]	775[0n]	KC482362	KC474393
Cyperaceae	Carex scirpoidea Michx. subsp. scirpoidea	Gillespie_8551a	FCA602-10	CAN594956	Gillespie, L.J.; Saarela, J.M.; Consaul, L.L.; Bull, R.D.	27-Jun-2009	Canada	Northwest Territories	Mainland Northwest Territories	Paulatuk	Paulatuk. Behind Northern Store/Hotel/Parks Canada building (Paulatuk Centre).	69.4667	-124.211	4	552[0n]	776[0n]	KC482363	KC474394
Cyperaceae	Carex spectabilis Dewey	Bennett_08-444_CAN	FCA1530-11	CAN590235	Bennett, B.A.; McLennan, D.	21-Jul-2008	Canada	Yukon	Yukon Mainland	Ivvavik National Park	Wolf Creek	69.1	-140.2		552[0n]	777[0n]	KC482364	KC474395
Cyperaceae	Carex subspathacea Wormsk.	Aiken_88-314_CAN	FCA1332-11	CAN534204	Aiken, S.G.	15-Jul-1988	Canada	Northwest Territories	Northwest Territories Mainland	Tuktoyaktuk	From beach below Polar Continental Shelf Project base.	69.5	-133		552[0n]	775[0n]	KC482365	KC474396
Cyperaceae	Carex subspathacea Wormsk.	Gillespie_8569	FCA617-10	CAN595000	Gillespie, L.J.; Saarela, J.M.; Consaul, L.L.; Bull, R.D.	28-Jun-2009	Canada	Northwest Territories	Mainland Northwest Territories	Paulatuk	East of Paulatuk, adjacent to Darnley Bay.	69.4194	-124.094	3	552[0n]		KC482366
Cyperaceae	Carex subspathacea Wormsk.	Consaul_3807b_CAN	FCA2091-11	CAN599458	Consaul, L.L. et al.	28-Jun-2010	Canada	Nunavut	Hudsons Bay	Belcher Islands	Flaherty Island. In the vicinity of the fresh water lake in lowlands 1 km W of Kihlbay.	56.472	-79.042	20	552[0n]	770[0n]	KC482367	KC474397
Cyperaceae	Carex subspathacea Wormsk.	Brunton_10712_CAN	FCA1337-11	CAN565258	Brunton, D.F.; McIntosh, K.L.	29-Jul-1991	Canada	Nunavut	Northwest Territories Mainland	Rankin Inlet	2 km NW of mouth of Meliadine River along north bank, 7 km N of Rankin Inlet, Meliadine River Park study area. Hudson Bay.	62.867	-92.117		552[0n]	769[0n]	KC482368	KC474398
Cyperaceae	Carex subspathacea Wormsk.	Gillespie_9941_CAN	FCA2842-11	CAN598616	Gillespie, L.J.; Saarela, J.M.; Doubt, J.; Bull, R.D.; Sokoloff, P.C.	17-Jul-2010	Canada	Northwest Territories	Victoria Island	Minto Inlet	Shore of Kuujjua River Delta at Minto Inlet	71.313	-116.916	4	552[0n]	777[0n]	KC482369	KC474399
Cyperaceae	Carex subspathacea Wormsk.	Aiken_04-106a_CAN	FCA1336-11	CAN586579	Aiken, S.G.; LeBlanc, M.	22-Jul-2004	Canada	Nunavut	Baffin Island	Iqaluit	Sylvia Grinnell Park.	63.739	-68.559		552[0n]	775[0n]	KC482370	KC474400
Cyperaceae	Carex subspathacea Wormsk.	Harrington_sn_CAN503577	FCA1338-11	CAN503557	Harrington, R.	13-Jul-1982	Canada	Northwest Territories	Banks Island (Northwest Territories)	Jesse Bay	Morgan Bluffs	72.13	-119.55		552[0n]		KC482371
Cyperaceae	Carex supina Willd. ex Wahlenb. subsp. spaniocarpa (Steud.) Hultén	Boles_00-178_CAN	FCA1393-11	CAN592183	Boles, R.; Didiuk, A.; Benjamin, L.	07-Jul-2000	Canada	Nunavut	Arctic Mainland	West Hudson Bay	McConnell River System	60.59	-94.47		552[0n]		KC482372
Cyperaceae	Carex supina Willd. ex Wahlenb. subsp. spaniocarpa (Steud.) Hultén	Brunton_10526_CAN	FCA1331-11	CAN565233	Brunton, D.F.; McIntosh, K.L.	26-Jul-1991	Canada	Nunavut	Northwest Territories Mainland	Rankin Inlet	Top of Meliadine esker at 55 K/16 405740, 11 km of Rankin Inlet in Meliadine River Park study area, Hudson Bay.	62.892	-92.2		552[0n]	566[0n]	KC482373	KC474401
Cyperaceae	Carex ursina Dewey	Gillespie_10238_CAN	FCA2929-11	CAN598519	Gillespie, L.J.; Saarela, J.M.; Doubt, J.; Bull, R.D.; Sokoloff, P.C.	24-Jul-2010	Canada	Northwest Territories	Victoria Island	Minto Inlet	Coast on S side of river delta at head of N arm of Minto Inlet	71.631	-115.476	6	553[0n]	758[0n]	KC482374	KC474402
Cyperaceae	Carex ursina Dewey	Saarela_1450_CAN	FCA2510-11	CAN598892	Saarela, J.M.; Bull, R.D.	05-Jul-2010	Canada	Northwest Territories	Victoria Island	Ulakhaktok	Adjacent to Kings Bay, across water from `Old Holman`: N side of Uluhaktok	70.735	-117.761	6	552[0n]	777[0n]	KC482375	KC474403
Cyperaceae	Carex ursina Dewey	Gillespie_8698	FCA691-10	CAN595179	Gillespie, L.J.; Saarela, J.M.; Consaul, L.L.; Bull, R.D.	01-Jul-2009	Canada	Northwest Territories	Mainland Northwest Territories	Paulatuk	About 3 km S of Paulatuk, along Darnley Bay	69.3944	-124.117	2	552[0n]	767[0n]	KC482376	KC474404
Cyperaceae	Carex ursina Dewey	Gillett_18925_CAN	FCA1328-11	CAN464522	Gillett, J.M.	28-Jul-1981	Canada	Northwest Territories	Banks Island (Northwest Territories)	Sachs Harbour	Sachs River delta.	72	-125		552[0n]	532[0n]	KC482377	KC474405
Cyperaceae	Carex ursina Dewey	Edlund_119_CAN	FCA1329-11	CAN502647	Edlund, S.A.	15-Jul-1984	Canada	Northwest Territories	Melville Island (Northwest Territories)		Murray Inlet. Site 59, west arm of inlet NW of Mount Joy. Deep valley cut in sandstone and siltstone of the Beverley Inlet formation.	75.3	-114.667		552[0n]	768[1n]	KC482378	KC474406
Cyperaceae	Carex ursina Dewey	Gillespie_4300_CAN	FCA1391-11	CAN588977	Gillespie, L.J.	25-Jul-1991	Canada	Nunavut	Canadian Arctic Archipelago	Ellesmere Island	RCMP Post, Alexandra Fiord	78.53	-75.45		552[0n]	720[0n]	KC482379	KC474407
Cyperaceae	Carex ursina Dewey	Bennett_06-303_CAN	FCA1392-11	CAN589291	Bennett, B.A.; Oldham, S.J.; Kennedy, C.A.; Seccombe-Hett, P.; Gordon, D.C.	30-Jul-2006	Canada	Yukon	Arctic Mainland	Blow River Delta east	Outer delta, west of Whitefish Station	68.893	-136.902	2	552[0n]	773[0n]	KC482380	KC474408
Cyperaceae	Carex vaginata Tausch	Gillespie_9787_CAN	FCA2757-11	CAN598436	Gillespie, L.J.; Saarela, J.M.; Doubt, J.; Bull, R.D.; Sokoloff, P.C.	14-Jul-2010	Canada	Northwest Territories	Victoria Island	Minto Inlet	Small unnamed lake in lee of plateau E of Fish lake on lower Kuujjua River, 17 km SE of Minto Inlet, Approx. 4 km E of Uluhaktok Fishing Camp	71.294	-116.421	91	552[0n]	777[0n]	KC482381	KC474409
Cyperaceae	Carex vaginata Tausch	Ohenoja_15_CAN	FCA1330-11	CAN587921	Ohenoja, Esteri	21-Aug-1971	Canada	Nunavut	Northwest Territories Mainland	Rankin Inlet	N.W.T. District of Keewatin. Rankin Inlet. Kudlulik Peninsula. S shore of the big pond about 200 m NE of the NW section of the airstrip.	62.817	-92.1		552[0n]		KC482382
Cyperaceae	Carex vaginata Tausch	Bennett_08-466_CAN	FCA1390-11	CAN590183	Bennett, B.A.; McLennan, D., Olthof, I., Wolfe, S.; Mcleod, S.	17-Jul-2008	Canada	Yukon	Arctic Mainland	Ivvavik National Park	Sheep Crrek	69.161	-140.148	244	552[0n]	765[0n]	KC482383	KC474410
Cyperaceae	Carex vaginata Tausch	Gillespie_8647	FCA667-10	CAN595942	Gillespie, L.J.; Saarela, J.M.; Consaul, L.L.; Bull, R.D.	30-Jun-2009	Canada	Northwest Territories	Mainland Northwest Territories	Paulatuk	Paulatuk, vicinity of large lake.	69.425	-124.197	10	552[0n]	775[0n]	KC482384	KC474411
Cyperaceae	Carex vaginata Tausch	Bennett_06-508_CAN	FCA1399-11	CAN589294	Bennett, B.A.; Oldham, M.J.	04-Aug-2006	Canada	Yukon	Arctic Mainland	Richardson Mountains	Tributary of Fish Creek, south of Vunta Creek	67.894	-136.502	612	552[0n]	737[0n]	KC482385	KC474412
Cyperaceae	Carex vaginata Tausch	Consaul_3532b_CAN	FCA2023-11	CAN599687	Consaul, L.L.; Tsujimoto, M.; Ip, M.; Charette, D.; Kattuck, E.; Ekidlak, C.; Ekidlak, A.; Inuktaluk, M.; Kudluarok Sr., S.	20-Jun-2010	Canada	Nunavut	Hudsons Bay	Belcher Islands	Flaherty Island. Camp on Harp Seal Lake, 35 km SW of Sanikiluaq.	56.317	-79.444	45	552[0n]	671[0n]	KC482386	KC474413
Cyperaceae	Carex vaginata Tausch	Gillespie_8759	FCA729-10	CAN595241	Gillespie, L.J.; Saarela, J.M.; Consaul, L.L.; Bull, R.D.; Boxwell, J.; Hunter, C.	03-Jul-2009	Canada	Northwest Territories	Mainland Northwest Territories	Tuktut Nogait National Park	Vicinity of large unnamed lake just N of Canoe Lake. In proposed extension area of Tuktut Nogait Park, 1-2 km S of current border.	68.064	-121.603	425	552[0n]	777[0n]	KC482387	KC474414
Cyperaceae	Carex williamsii Britton	Consaul_3797_CAN	FCA2086-11	CAN599495	Consaul, L.L. et al.		Canada	Nunavut	Hudsons Bay	Belcher Islands	Flaherty Island. Rocky ledges above fresh lake in lowlands 1 km W of Kihlbay.	56.472	-79.042	30	552[0n]		KC482388
Cyperaceae	Eleocharis acicularis (L.) Roem. & Schult.	Brunton_10692_CAN	FCA1491-11	CAN565004	Brunton, D.F.; McIntosh, K.L.	29-Jul-1991	Canada	Nunavut	Nunavut Mainland	Rankin Inlet	1 km NW of mouth of Meliadine River, 6 km N of Rankin Inlet, Hudson Bay.	62.867	-92.117		552[0n]		KC482672
Cyperaceae	Eleocharis acicularis (L.) Roem. & Schult.	Brunton_9887_CAN	FCA1490-11	CAN550030	Brunton, D.F.; McIntosh, K.L.	27-Jul-1990	Canada	Nunavut	Baffin Island	Iqaluit	Northeast side of runway 1km west of airport terminal.	63.758	-68.567		552[0n]		KC482673
Cyperaceae	Eriophorum angustifolium Honck.	Gillespie_et_al_8406	FCA179-09	CAN593305	Gillespie, L.J.; Saarela, J.M.; Consaul, L.L.; Bull, R.D.	26-Jul-2008	Canada	Nunavut	Victoria Island	Cambridge Bay	Cambridge Bay, at north edge of town.	69.264	-105.1	10	552[0n]		KC482788
Cyperaceae	Eriophorum angustifolium Honck.	Aiken_97-009_CAN	FCA1482-11	CAN579674	Aiken, S.G.; McJannet, Cheryl	24-Aug-1997	Canada	Nunavut	Baffin Island	Iqaluit	Beside the Power Company.	63.583	-68.733		552[0n]		KC482789
Cyperaceae	Eriophorum angustifolium Honck.	Gillespie_6858	FCA342-10	CAN585053	Gillespie, L.J.; Consaul, L.L.	24-Jul-2000	Canada	Northwest Territories	Prince Patrick Island		Green Bay, valley at head of north arm of bay	76.56	-118.86	10	552[0n]	670[0n]	KC482790	KC474739
Cyperaceae	Eriophorum angustifolium Honck.	Consaul_3696a_CAN	FCA2063-11	CAN599686	Consaul, L.L. et al.	26-Jun-2010	Canada	Nunavut				56.428	-79.164	10	552[0n]	777[0n]	KC482791	KC474740
Cyperaceae	Eriophorum angustifolium Honck.	Gillespie_8691	FCA687-10	CAN595750	Gillespie, L.J.; Saarela, J.M.; Consaul, L.L.; Bull, R.D.	01-Jul-2009	Canada	Northwest Territories	Mainland Northwest Territories	Paulatuk	About 3 km S of Paulatuk, along Darnley Bay	69.3944	-124.117	2	552[0n]	777[0n]	KC482792	KC474741
Cyperaceae	Eriophorum angustifolium Honck.	Gillespie_9458_CAN	FCA2630-11	CAN598912	Gillespie, L.J.; Saarela, J.M.; Doubt, J.; Bull, R.D.; Sokoloff, P.C.	07-Jul-2010	Canada	Northwest Territories	Victoria Island	Minto Inlet	8 km NE of Minto Inlet in valley at small river that feeds into head of Inlet (Minto GEM Camp - 2010)	71.619	-115.439	100	552[0n]	766[0n]	KC482793	KC474742
Cyperaceae	Eriophorum angustifolium Honck.	Gillespie_et_al_7480	FCA022-09	CAN593300	Gillespie, L.J.; Saarela, J.M.; Consaul, L.L.; Bull, R.D.	03-Jul-2008	Canada	Nunavut	Victoria Island	Oterkvik Point	Camp 13 km north of Oterkvik Point, 10 km north of coast at Coronation gulf: lower camp area and vicinity to the south.	68.739	-112.625	55	552[0n]	777[0n]	KC482794	KC474743
Cyperaceae	Eriophorum angustifolium Honck.	Bennett_06-137_CAN	FCA1534-11	CAN589379	Bennett, B.A.; Oldham, S.J.; Kennedy, C.A.; Seccombe-Hett, P.; Gordon, D.C.	29-Jul-2006	Canada	Yukon	Yukon Mainland	Blow River Delta east	Danny C. Gordon`s goose camp	68.895	-136.961		552[0n]		KC482795
Cyperaceae	Eriophorum brachyantherum Trautv. & C.A. Mey.	Brunton_10570_CAN	FCA1476-11	CAN565067	Brunton, D.F.; McIntosh, K.L.	26-Jul-1991	Canada	Nunavut	Nunavut Mainland	Rankin Inlet	13 km NW of Rankin Inlet along Meliadine esker at 55 K/16 396758 at NE end Sik-sik` Lake, Meliadine River Park study area, Hudson Bay.`	62.917	-92.225		552[0n]	777[0n]	KC482796	KC474744
Cyperaceae	Eriophorum brachyantherum Trautv. & C.A. Mey.	Rigby_109_CAN	FCA1477-11	CAN399277	Rigby, J.K.	19-Jul-1974	Canada	Northwest Territories	Northwest Territories Mainland	Kelly Lake	East shore.	65.483	-126.35	115.824	552[0n]	670[0n]	KC482797	KC474745
Cyperaceae	Eriophorum brachyantherum Trautv. & C.A. Mey.	Gillespie_9899_CAN	FCA2820-11	CAN598607	Gillespie, L.J.; Saarela, J.M.; Doubt, J.; Bull, R.D.; Sokoloff, P.C.	16-Jul-2010	Canada	Northwest Territories	Victoria Island	Minto Inlet	Shore E of Fish lake on lower Kuujjua River, 17 km SE of Minto Inlet	71.221	-116.408	57	520[0n]	777[0n]	KC482798	KC474746
Cyperaceae	Eriophorum brachyantherum Trautv. & C.A. Mey.	Gillespie_9485_CAN	FCA2656-11	CAN598595	Gillespie, L.J.; Saarela, J.M.; Doubt, J.; Bull, R.D.; Sokoloff, P.C.	07-Jul-2010	Canada	Northwest Territories	Victoria Island	Minto Inlet	8 km NE of Minto Inlet in valley at small river that feeds into head of Inlet (Minto GEM Camp - 2010)	71.619	-115.493	100		759[0n]		KC474747
Cyperaceae	Eriophorum brachyantherum Trautv. & C.A. Mey.	Saarela_1540_CAN	FCA2600-11	CAN599130	Saarela, J.M.; Bull, R.D.; Sokoloff, P.C.	28-Jul-2010	Canada	Northwest Territories	Mainland Northwest Territories	Yellowknife	~4 km along dirt road to Vee Lake (turnoff to unnamed dirt road 45 km N of jct of Hwy #4 and #5 just past Giant Mine), N of Trapper Lake	62.533	-114.356	197	552[0n]		KC482799
Cyperaceae	Eriophorum brachyantherum Trautv. & C.A. Mey.	Brunton_10740_CAN	FCA1475-11	CAN565069	Brunton, D.F.; McIntosh, K.L.	30-Jul-1991	Canada	Nunavut	Nunavut Mainland	Rankin Inlet	0.5 km S of gravel pits by Meliadine esker at 55 K/16 437703, 7.5 km northwest of Rankin Inlet, Hudson Bay.	62.858	-92.133		552[0n]	777[0n]	KC482800	KC474748
Cyperaceae	Eriophorum callitrix Cham.	Gillespie_8641	FCA664-10	CAN595742	Gillespie, L.J.; Saarela, J.M.; Consaul, L.L.; Bull, R.D.	30-Jun-2009	Canada	Northwest Territories	Mainland Northwest Territories	Paulatuk	Paulatuk, vicinity of large lake.	69.425	-124.197	10	552[0n]		KC482801
Cyperaceae	Eriophorum callitrix Cham.	Aiken_04-007_CAN	FCA1487-11	CAN586479	Aiken, S.G.; LeBlanc, M.	05-Jul-2004	Canada	Nunavut	Baffin Island	Iqaluit	Tundra Valley, along The Road to Nowhere.	63.755	-68.468		552[0n]	777[0n]	KC482802	KC474749
Cyperaceae	Eriophorum callitrix Cham.	Gillespie_et_al_7477	FCA021-09	CAN593301	Gillespie, L.J.; Saarela, J.M.; Consaul, L.L.; Bull, R.D.	03-Jul-2008	Canada	Nunavut	Victoria Island	Oterkvik Point	Camp 13 km north of Oterkvik Point, 10 km north of coast at Coronation gulf: lower camp area and vicinity to the south.	68.739	-112.625	55	552[0n]	692[0n]	KC482803	KC474750
Cyperaceae	Eriophorum callitrix Cham.	Edlund_269_CAN	FCA1488-11	CAN486647	Edlund, S.A.	12-Jul-1982	Canada	Nunavut	Victoria Island (Nunavut)		Mount Bumpus.	69.483	-112.05		530[0n]		KC482804
Cyperaceae	Eriophorum callitrix Cham.	Gillespie_et_al_7424	FCA002-09	CAN592242	Gillespie, L.J.; Saarela, J.M.; Consaul, L.L.; Bull, R.D.	30-Jun-2008	Canada	Nunavut	Baffin Island	Iqaluit	Iqaluit. Slopes along east side of Federal Ave., east of airport.	63.803	-68.619	198	552[0n]	776[0n]	KC482805	KC474751
Cyperaceae	Eriophorum callitrix Cham.	Gillespie_et_al_8247	FCA172-09	CAN593304	Gillespie, L.J.; Saarela, J.M.; Consaul, L.L.; Bull, R.D.	22-Jul-2008	Canada	Nunavut	Victoria Island	Sinclair Creek	Tundra between Sinclair Creek North Warning System site (abandoned DEW-line site) and coast.	68.756	-109.111	38	552[0n]	777[0n]	KC482806	KC474752
Cyperaceae	Eriophorum callitrix Cham.	Gillespie_8806b	FCA754-10	CAN595740	Gillespie, L.J.; Saarela, J.M.; Consaul, L.L.; Bull, R.D.; Boxwell, J.; Hunter, C.	06-Jul-2009	Canada	Northwest Territories	Mainland Northwest Territories	Tuktut Nogait National Park	Hornaday River, ~1 km downstream of valley leading to Castle Butte.	68.1833	-121.825	435	552[0n]	777[0n]	KC482807	KC474753
Cyperaceae	Eriophorum callitrix Cham.	Consaul_3691_CAN	FCA2060-11	CAN599637	Consaul, L.L. et al.	26-Jun-2010	Canada	Nunavut				56.428	-79.164	10	552[0n]	769[0n]	KC482808	KC474754
Cyperaceae	Eriophorum russeolum Fr. subsp. albidum Väre	Aiken_99-047_CAN	FCA1481-11	CAN582467	Aiken, S.G.	11-Jul-1999	Canada	Northwest Territories	Banks Island (Northwest Territories)	Aulavik National Park	(Aulavik National Park). Banks of the Thomsen River.	73.717	-119.925		552[0n]		KC482809
Cyperaceae	Eriophorum russeolum Fr. subsp. albidum Väre	Gillespie_8974	FCA824-10	CAN595737	Gillespie, L.J.; Saarela, J.M.; Consaul, L.L.; Bull, R.D.; Boxwell, J.; Hunter, C.	13-Jul-2009	Canada	Northwest Territories	Mainland Northwest Territories	Tuktut Nogait National Park	Near Red Rocks Rising hiking area, west side of Hornaday River.	68.6222	-122.433	373		774[0n]		KC474755
Cyperaceae	Eriophorum russeolum Fr. subsp. albidum Väre	Jacobs_sn_CAN519575	FCA1478-11	CAN519575	Jacobs, J.D.; Maus, L.	30-Jul-1986	Canada	Nunavut	Baffin Island		Burwash Bay.	65.983	-71.3		552[0n]		KC482810
Cyperaceae	Eriophorum scheuchzeri Hoppe subsp. arcticum M.S. Novos.	Gillespie_9857_CAN	FCA2800-11	CAN598921	Gillespie, L.J.; Saarela, J.M.; Doubt, J.; Bull, R.D.; Sokoloff, P.C.	15-Jul-2010	Canada	Northwest Territories	Victoria Island	Minto Inlet	Moist clay banks in river valley at base of large conical hill, E of Fish lake on lower Kuujjua River, 17 km SE of Minto Inlet	71.299	-116.419	97	518[0n]	758[0n]	KC482811	KC474756
Cyperaceae	Eriophorum scheuchzeri Hoppe subsp. arcticum M.S. Novos.	Gillespie_et_al_8246	FCA171-09	CAN593303	Gillespie, L.J.; Saarela, J.M.; Consaul, L.L.; Bull, R.D.	22-Jul-2008	Canada	Nunavut	Victoria Island	Sinclair Creek	Tundra between Sinclair Creek North Warning System site (abandoned DEW-line site) and coast.	68.756	-109.111	38	552[0n]	777[0n]	KC482812	KC474757
Cyperaceae	Eriophorum scheuchzeri Hoppe subsp. arcticum M.S. Novos.	Gillespie_8623	FCA653-10	CAN595748	Gillespie, L.J.; Saarela, J.M.; Consaul, L.L.; Bull, R.D.	29-Jun-2009	Canada	Northwest Territories	Mainland Northwest Territories	Paulatuk	Paulatuk.	69.4944	-124.117		552[0n]		KC482813
Cyperaceae	Eriophorum scheuchzeri Hoppe subsp. arcticum M.S. Novos.	Bosquet_28	FCA233-09	CAN593623	Bosquet, L.	11-Jul-2009	Canada	Nunavut	Melville Island		Melville Island, approximately 5 km from the south-central coastline.	74.911	-109.596		552[0n]	745[0n]	KC482814	KC474758
Cyperaceae	Eriophorum scheuchzeri Hoppe subsp. arcticum M.S. Novos.	Gillespie_et_al_8407	FCA180-09	CAN593306	Gillespie, L.J.; Saarela, J.M.; Consaul, L.L.; Bull, R.D.	26-Jul-2008	Canada	Nunavut	Victoria Island	Cambridge Bay	Cambridge Bay, at north edge of town.	69.264	-105.1	10	552[0n]		KC482815
Cyperaceae	Eriophorum scheuchzeri Hoppe subsp. arcticum M.S. Novos.	Aiken_99-061_CAN	FCA1473-11	CAN582468	Aiken, S.G.	11-Jul-1999	Canada	Northwest Territories	Banks Island (Northwest Territories)	Aulavik National Park	Banks of the Thomsen River.	73.717	-119.925		552[0n]	777[0n]	KC482816	KC474759
Cyperaceae	Eriophorum scheuchzeri Hoppe subsp. arcticum M.S. Novos.	Gillespie_6616_CAN	FCA1472-11	CAN585125	Gillespie, L.J.; Consaul, L.L.; Soreng, R.J.	04-Aug-1999	Canada	Nunavut	Axel Heiberg Island	Bukken Riv.	Large valley along upper Bukken River.	80.526	-92.364	450	552[0n]	777[0n]	KC482817	KC474760
Cyperaceae	Eriophorum scheuchzeri Hoppe subsp. arcticum M.S. Novos.	Edlund_131_CAN	FCA1470-11	CAN524384	Edlund, S.A.	19-Jul-1987	Canada	Nunavut	Victoria Island (Nunavut)	Namaycush Lake	East of lake: Site 36.	70.667	-107.55		552[0n]	742[0n]	KC482818	KC474761
Cyperaceae	Eriophorum scheuchzeri Hoppe subsp. arcticum M.S. Novos.	Pokiak_25_CAN	FCA1469-11	CAN586814	Pokiak, M.	16-Jul-2003	Canada	Northwest Territories	Nunavut Mainland	Paulatuk	Open field, road side just south of town.	69.349	-118.078	10.668	552[0n]	777[0n]	KC482819	KC474762
Cyperaceae	Eriophorum scheuchzeri Hoppe subsp. scheuchzeri	Bennett_06-176_CAN	FCA1533-11	CAN589381	Bennett, B.A.; Oldham, S.J.; Kennedy, C.A.; Seccombe-Hett, P.; Gordon, D.C.	28-Jul-2006	Canada	Yukon	Yukon Mainland	Blow River Delta east	Danny C. Gordon`s goose camp	68.895	-136.961		552[0n]	777[0n]	KC482820	KC474763
Cyperaceae	Eriophorum scheuchzeri Hoppe subsp. scheuchzeri	Brunton_9832_CAN	FCA1479-11	CAN550023	Brunton, D.F.; McIntosh, K.L.	25-Jul-1990	Canada	Nunavut	Baffin Island	Iqaluit	East side of Syliva Grinnell River 1.6 km south of main rapids, 200 m east of Crystal II Thule structure site.	63.742	-68.558		552[0n]	746[0n]	KC482821	KC474764
Cyperaceae	Eriophorum scheuchzeri Hoppe subsp. scheuchzeri	Gillespie_8518	FCA572-10	CAN595735	Gillespie, L.J.; Saarela, J.M.; Consaul, L.L.; Bull, R.D.	24-Jun-2009	Canada	Northwest Territories	Mainland Northwest Territories	Inuvik	Inuvik, N edge of town, along small trail through woods.	68.3722	-133.794	45	552[0n]		KC482822
Cyperaceae	Eriophorum scheuchzeri Hoppe subsp. scheuchzeri	Aiken_05-053_CAN	FCA1471-11	CAN586926	Aiken, S.G.; Archambault, A.	27-Jul-2005	Canada	Nunavut	Baffin Island	Iqaluit	Causeway to Inuit Head.	63.75	-68.517		552[0n]	777[0n]	KC482823	KC474765
Cyperaceae	Eriophorum scheuchzeri Hoppe subsp. scheuchzeri	Consaul_3827_CAN	FCA2099-11	CAN599641	Consaul, L.L. et al.	29-Jun-2010	Canada	Nunavut	Hudsons Bay	Belcher Islands	Flaherty Island. East shore of Kihlbay, tundra west of cabins.	56.442	-78.956	6	552[0n]	769[0n]	KC482824	KC474766
Cyperaceae	Eriophorum triste (Th. Fr.) Hadac & Á. Löve	Gillespie_8827	FCA761-10	CAN595751	Gillespie, L.J.; Saarela, J.M.; Consaul, L.L.; Bull, R.D.; Boxwell, J.; Hunter, C.	06-Jul-2009	Canada	Northwest Territories	Mainland Northwest Territories	Tuktut Nogait National Park	West side of Hornaday River, east of Castle Butte.	68.2528	-121.811	410	552[0n]	774[0n]	KC482825	KC474767
Cyperaceae	Eriophorum triste (Th. Fr.) Hadac & Á. Löve	Brunton_10510_CAN	FCA1486-11	CAN565068	Brunton, D.F.; McIntosh, K.L.	26-Jul-1991	Canada	Nunavut				62.917	-92.233		552[0n]	777[0n]	KC482826	KC474768
Cyperaceae	Eriophorum triste (Th. Fr.) Hadac & Á. Löve	Edlund_63_CAN	FCA1484-11	CAN524325	Edlund, S.A.; Roncato-Spencer, C.	17-Jul-1987	Canada	Nunavut	Victoria Island (Nunavut)	Namaycush Lake	East of, near base camp. Shallow system of N-S oriented drumlin ridges and intervening swales, composed of alkaline silty till.	70.667	-107.55		552[0n]		KC482827
Cyperaceae	Eriophorum triste (Th. Fr.) Hadac & Á. Löve	Aiken_sn_CAN566171	FCA1483-11	CAN566171	Aiken, S.G.; Consaul, L.L.	17-Jul-1991	Canada	Nunavut	Ellesmere Island	Grise Fiord	Adjacent to airport.	76.417	-83.017		552[0n]	775[0n]	KC482828	KC474769
Cyperaceae	Eriophorum triste (Th. Fr.) Hadac & Á. Löve	Gillespie_9772_CAN	FCA2749-11	CAN598908	Gillespie, L.J.; Saarela, J.M.; Doubt, J.; Bull, R.D.; Sokoloff, P.C.	14-Jul-2010	Canada	Northwest Territories	Victoria Island	Minto Inlet	Shore of small round lake NE of Fish lake on lower Kuujjua River, 17 km SE of Minto Inlet, Approx. 4 km E of Uluhaktok Fishing Camp	71.299	-116.487	111	552[0n]	777[0n]	KC482829	KC474770
Cyperaceae	Eriophorum triste (Th. Fr.) Hadac & Á. Löve	Aiken_98-050_CAN	FCA1485-11	CAN581935	Aiken, S.G.; MacCormac, M.	26-Jul-1998	Canada	Nunavut	Ellesmere Island	John Richardson Bay	Near glacier face	80.2	-71.2		552[0n]	777[0n]	KC482830	KC474771
Cyperaceae	Eriophorum triste (Th. Fr.) Hadac & Á. Löve	Saarela_1505_CAN	FCA2565-11	CAN598909	Saarela, J.M.; Bull, R.D.	06-Jul-2010	Canada	Northwest Territories	Victoria Island	Ulakhaktok	Vicinity of Holman Island Airport, Uluhaktok	70.758	-117.79	5	552[0n]	739[0n]	KC482831	KC474772
Cyperaceae	Eriophorum vaginatum L. subsp. spissum (Fernald) Hultén	Consaul_2361b_CAN	FCA1467-11	CAN585059	Consaul, L.L.; Gillespie, L.J.; Soreng, R.J.	16-Aug-1999	Canada	Nunavut	Baffin Island	Ogac Lake	S shore of Frobisher Bay.	62.834	-67.354	110	552[0n]		KC482832
Cyperaceae	Eriophorum vaginatum L. subsp. spissum (Fernald) Hultén	Zimmermann_1_CAN	FCA1474-11	CAN475916	Zimmerman, S.	01-Aug-1982	Canada	Nunavut	Baffin Island		Winton Bay Camp.	63.4	-65.667		552[0n]		KC482833
Cyperaceae	Eriophorum vaginatum L. subsp. vaginatum	Brunton_9847_CAN	FCA1466-11	CAN550028	Brunton, D.F.; McIntosh, K.L.	26-Jul-1990	Canada	Nunavut	Baffin Island	Iqaluit	0.5 km south of oil tanks south of airfield.	63.724	-68.533		552[0n]		KC482834
Cyperaceae	Eriophorum vaginatum L. subsp. vaginatum	Gillett_18701_CAN	FCA1468-11	CAN464302	Gillett, J.M.	20-Jul-1981	Canada	Northwest Territories	Northwest Territories Mainland	Tuktoyaktuk	On Beaufort Sea.	69.45	-133.033		552[0n]		KC482835
Cyperaceae	Eriophorum vaginatum L. subsp. vaginatum	Gillespie_et_al_7949	FCA129-09	CAN593302	Gillespie, L.J.; Saarela, J.M.; Consaul, L.L.; Bull, R.D.	14-Jul-2008	Canada	Nunavut	Victoria Island	Johansen Bay	Large unnamed lake, ca. 18 km ENE of Johansen Bay airstrip.	68.767	-110.819	25	552[0n]	736[0n]	KC482836	KC474773
Cyperaceae	Eriophorum vaginatum L. subsp. vaginatum	Gillespie_8577	FCA625-10	CAN595741	Gillespie, L.J.; Saarela, J.M.; Consaul, L.L.; Bull, R.D.	28-Jun-2009	Canada	Northwest Territories	Mainland Northwest Territories	Paulatuk	East of Paulatuk, adjacent to Darnley Bay.	69.4222	-124.114	3	552[0n]		KC482837
Cyperaceae	Eriophorum vaginatum L. subsp. vaginatum	Gillespie_9768_CAN	FCA2747-11	CAN598923	Gillespie, L.J.; Saarela, J.M.; Doubt, J.; Bull, R.D.; Sokoloff, P.C.	14-Jul-2010	Canada	Northwest Territories	Victoria Island	Minto Inlet	Shore of small round lake NE of Fish lake on lower Kuujjua River, 17 km SE of Minto Inlet, Approx. 4 km E of Uluhaktok Fishing Camp	71.299	-116.487	111	552[0n]	777[0n]	KC482838	KC474774
Cyperaceae	Kobresia myosuroides (Vill.) Fiori	Gillespie_8609	FCA646-10	CAN594928	Gillespie, L.J.; Saarela, J.M.; Consaul, L.L.; Bull, R.D.	29-Jun-2009	Canada	Northwest Territories	Mainland Northwest Territories	Paulatuk	Paulatuk.	69.3583	-124.228	6	552[0n]		KC483051
Cyperaceae	Kobresia myosuroides (Vill.) Fiori	Saarela_1417_CAN	FCA2477-11	CAN599283	Saarela, J.M.; Bull, R.D.	05-Jul-2010	Canada	Northwest Territories		Victoria Island	Uluhaktok	70.735	-117.761	6	552[0n]	774[0n]	KC483052	KC474926
Cyperaceae	Kobresia myosuroides (Vill.) Fiori	Gillespie_9495_CAN	FCA2664-11	CAN598858	Gillespie, L.J.; Saarela, J.M.; Doubt, J.; Bull, R.D.; Sokoloff, P.C.	07-Jul-2010	Canada	Northwest Territories	Victoria Island	Minto Inlet	8 km NE of Minto Inlet in valley at small river that feeds into head of Inlet (Minto GEM Camp - 2010)	71.644	-115.493	100	552[0n]	776[0n]	KC483053	KC474927
Cyperaceae	Kobresia myosuroides (Vill.) Fiori	Murray_10278_CAN	FCA1317-11	CAN582845	Murray, D.F.; Yurtsev, B.A.	26-Jul-1990	Canada	Nunavut	Ellesmere Island		Quttinirpaaq National Park Reserve. Head of Tanquary Fiord Quad., Air Force R.	81.417	-76.917	60	552[0n]		KC483054
Cyperaceae	Kobresia myosuroides (Vill.) Fiori	Gillett_18852_CAN	FCA1316-11	CAN464446	Gillett, J.M.	26-Jul-1981	Canada	Northwest Territories	Banks Island (Northwest Territories)		Sachs Harbour: around Upper Air Station.	72	-125		552[0n]		KC483055
Cyperaceae	Kobresia myosuroides (Vill.) Fiori	Brunton_10629_CAN	FCA1310-11	CAN565128	Brunton, D.F.; McIntosh, K.L.	28-Jul-1991	Canada	Nunavut	Nunavut Mainland	Rankin Inlet	Meliadine River Park	62.52	-92.08		552[0n]	775[0n]	KC483056	KC474928
Cyperaceae	Kobresia myosuroides (Vill.) Fiori	Gillespie_8839	FCA770-10	CAN594924	Gillespie, L.J.; Saarela, J.M.; Consaul, L.L.; Bull, R.D.; Boxwell, J.; Hunter, C.	06-Jul-2009	Canada	Northwest Territories	Mainland Northwest Territories	Tuktut Nogait National Park	Castle Butte, slopes approaching from west side of Hornaday River.	68.2361	-121.781	440	552[0n]	774[0n]	KC483057	KC474929
Cyperaceae	Kobresia sibirica (Turcz. ex Ledeb.) Boeck.	Gillespie_9035	FCA836-10	CAN594952	Gillespie, L.J.; Saarela, J.M.; Consaul, L.L.; Bull, R.D.; Boxwell, J.; Hunter, C.	16-Jul-2009	Canada	Northwest Territories	Mainland Northwest Territories	Tuktut Nogait National Park	Near Red Rocks Rising hiking area, west side of Hornaday River.	68.6278	-122.436	375	552[0n]	762[0n]	KC483058	KC474930
Cyperaceae	Kobresia sibirica (Turcz. ex Ledeb.) Boeck.	Ohenoja_24b_CAN	FCA1315-11	CAN587966	Ohenoja, Esteri	15-Aug-1974	Canada	Nunavut	Baker Lake		About 0.5 km E of the eastern end of the settlement.	64.317	-96		552[0n]		KC483059
Cyperaceae	Kobresia sibirica (Turcz. ex Ledeb.) Boeck.	Saarela_1495_CAN	FCA2555-11	CAN598895	Saarela, J.M.; Bull, R.D.	06-Jul-2010	Canada	Northwest Territories	Victoria Island	Ulakhaktok	Vicinity of Holman Island Airport, Uluhaktok	70.758	-117.79	5	552[0n]	777[0n]	KC483060	KC474931
Cyperaceae	Kobresia sibirica (Turcz. ex Ledeb.) Boeck.	Gillespie_9729_CAN	FCA2727-11	CAN598942	Gillespie, L.J.; Saarela, J.M.; Doubt, J.; Bull, R.D.; Sokoloff, P.C.	13-Jul-2010	Canada	Northwest Territories	Victoria Island	Minto Inlet	Plateau E of Fish lake on lower Kuujjua River, 17 km SE of Minto Inlet, Approx. 4 km E of Uluhaktok Fishing Camp	71.253	-116.385	98	552[0n]	777[0n]	KC483061	KC474932
Cyperaceae	Kobresia sibirica (Turcz. ex Ledeb.) Boeck.	Gillespie_8610	FCA647-10	CAN594930	Gillespie, L.J.; Saarela, J.M.; Consaul, L.L.; Bull, R.D.	29-Jun-2009	Canada	Northwest Territories	Mainland Northwest Territories	Paulatuk	Paulatuk.	69.3583	-124.228	6	552[0n]		KC483062
Cyperaceae	Kobresia simpliciuscula (Wahlenb.) Mack. subsp. subholarctica T.V. Egorova	Consaul_4118_CAN	FCA1963-11	CAN600014	Consaul, L.L.; Charette, D.	14-Aug-2010	Canada	Nunavut	Hudson Bay	Belcher Islands	Flaherty Island. Sanikiluaq. Plot 4. Along northern shore of lake, to east of school and to west of N-S road.	56.594	-79.225	10		737[0n]		KC474933
Cyperaceae	Kobresia simpliciuscula (Wahlenb.) Mack. subsp. subholarctica T.V. Egorova	Saarela_1500_CAN	FCA2560-11	CAN598894	Saarela, J.M.; Bull, R.D.	06-Jul-2010	Canada	Northwest Territories	Victoria Island	Ulakhaktok	Vicinity of Holman Island Airport, Uluhaktok	70.758	-117.79	5	552[0n]	701[0n]	KC483063	KC474934
Cyperaceae	Kobresia simpliciuscula (Wahlenb.) Mack. subsp. subholarctica T.V. Egorova	Gillett_18417_CAN	FCA1312-11	CAN454085	Gillett, J.M.; Shchepanek, Michael J.	24-Jul-1979	Canada	Nunavut	Ellesmere Island		Johan Peninsula, Alexandra Fiord.	78.883	-75.833		552[0n]		KC483064
Cyperaceae	Kobresia simpliciuscula (Wahlenb.) Mack. subsp. subholarctica T.V. Egorova	Elven_3272_CAN	FCA1314-11	CAN583232	Elven, R.	25-Aug-1999	Canada	Nunavut	Devon Island	Croker Bay	Devon Island, SE side. Croker Bay, E side near entrance.	74.533	-82.783		552[0n]	737[0n]	KC483065	KC474935
Cyperaceae	Kobresia simpliciuscula (Wahlenb.) Mack. subsp. subholarctica T.V. Egorova	Gillespie_8858	FCA779-10	CAN594925	Gillespie, L.J.; Saarela, J.M.; Consaul, L.L.; Bull, R.D.; Boxwell, J.; Hunter, C.	07-Jul-2009	Canada	Northwest Territories	Mainland Northwest Territories	Tuktut Nogait National Park	East bank of Hornaday River.	68.2417	-121.85	425	552[0n]	667[0n]	KC483066	KC474936
Cyperaceae	Kobresia simpliciuscula (Wahlenb.) Mack. subsp. subholarctica T.V. Egorova	Ohenoja_29_CAN	FCA1311-11	CAN588070	Ohenoja, Esteri; Ohenoja, Martti	01-Aug-1974	Canada	Nunavut	Ellesmere Island	Melville Peninsula	District of Franklin. Melville Peninsula. Repulse Bay. About 500 m NNW of the settlement and 300 m N of the radio link towers.	66.533	-86.25		552[0n]		KC483067
Cyperaceae	Kobresia simpliciuscula (Wahlenb.) Mack. subsp. subholarctica T.V. Egorova	Burt_sn_CAN589953	FCA1389-11	CAN589953	Burt, P.	10-Aug-2006	Canada	Yukon	Arctic Mainland	Baffin Island	Baffinland Iron Mines, Mary River project	71.5	-80.48	137	552[0n]	712[0n]	KC483068	KC474937
Cyperaceae	Trichophorum cespitosum (L.) Hartm.	Burt_s.n._CAN593354	FCA276-09	CAN593354	Burt, P.	02-Jul-2008	Canada	Nunavut	Kitikmeot Region	Bathurst Inlet	Community of Bathurst Inlet	66.839	-108.035	1	552[0n]	755[0n]	KC484271	KC476054
Cyperaceae	Trichophorum cespitosum (L.) Hartm.	Boles_RB00-84	FCA302-10	CAN592210	Boles, R.; Didiuk, A.; Benjamin, L.	06-Jul-2000	Canada	Nunavut	West Hudson Bay		Vicinity of Hyde Lake, 6.5 km NE of Hyde Lake, ca. 28 km from HB coast	60.65	-95.1		552[0n]	553[1n]	KC484272	KC476055
Cyperaceae	Trichophorum cespitosum (L.) Hartm.	Gillespie_8576	FCA624-10	CAN594923	Gillespie, L.J.; Saarela, J.M.; Consaul, L.L.; Bull, R.D.	28-Jun-2009	Canada	Northwest Territories	Mainland Northwest Territories	Paulatuk	East of Paulatuk, adjacent to Darnley Bay.	69.4222	-124.114	3	552[0n]		KC484273
Cyperaceae	Trichophorum cespitosum (L.) Hartm.	Gillespie_8766	FCA734-10	CAN594932	Gillespie, L.J.; Saarela, J.M.; Consaul, L.L.; Bull, R.D.; Boxwell, J.; Hunter, C.	04-Jul-2009	Canada	Northwest Territories	Mainland Northwest Territories	Tuktut Nogait National Park	Flood plain beside creek flowing into Hornaday River.	68.0583	-121.639	425	552[0n]	703[0n]	KC484274	KC476056
Cyperaceae	Trichophorum cespitosum (L.) Hartm.	Gillespie_et_al_7459	FCA009-09	CAN592566	Gillespie, L.J.; Saarela, J.M.; Consaul, L.L.; Bull, R.D.	02-Jul-2008	Canada	Nunavut	Mainland Nunavut	Coppermine	Coppermine airport.	67.817	-115.239	26	552[0n]	777[0n]	KC484275	KC476057
Cyperaceae	Trichophorum cespitosum (L.) Hartm.	Consaul_3575_CAN	FCA2030-11	CAN599690	Consaul, L.L.; Tsujimoto, M.; Ip, M.; Charette, D.; Kattuck, E.; Ekidlak, C.; Ekidlak, A.; Inuktaluk, M.; Kudluarok Sr., S.	20-Jun-2010	Canada	Nunavut	Hudsons Bay	Belcher Islands	Flaherty Island. Cabins on Harp Seal Lake: wetlands between cabins and river.	56.314	-79.411	27	552[0n]	769[0n]	KC484276	KC476058
Diapensiaceae	Diapensia lapponica L.	Brunton_10573_CAN	FCA2339-11	CAN565044	Brunton, D.F.; McIntosh, K.L.	27-Jul-1991	Canada	Nunavut		West Hudson Bay	Meliadine River Park	62.917	-92.3833		552[0n]	500[0n]	KC482531	KC474542
Diapensiaceae	Diapensia lapponica L.	Aiken_02-063_CAN	FCA1668-11	CAN585788	Aiken, S.G.; Iles, R.	07-Nov-2002	Canada	Nunavut	Baffin Island	Soper River	Soper River at Soper Falls.	62.55	-69.8833		552[0n]	694[0n]	KC482532	KC474543
Diapensiaceae	Diapensia lapponica L.	Brunton_9898_CAN	FCA2340-11	CAN549959	Brunton, D.F.; McIntosh, K.L.	27-Jul-1990	Canada	Nunavut		Baffin Island	Iqaluit	63.75	-68.5667		552[0n]	692[0n]	KC482533	KC474544
Diapensiaceae	Diapensia lapponica L.	Aiken_02-002f_CAN	FCA1670-11	CAN585797	Aiken, S.G.; Mallory, C.	07-Mar-2002	Canada	Nunavut	Baffin Island	Iqaluit	Near the end of the main runway.	63.7333	-68.5667		552[0n]	670[1n]	KC482534	KC474545
Diapensiaceae	Diapensia lapponica L.	Consaul_3685_CAN	FCA2058-11	CAN599361	Consaul, L.L. et al.	26-Jun-2010	Canada	Nunavut				56.325	-79.228	45	552[0n]	777[0n]	KC482535	KC474546
Diapensiaceae	Diapensia lapponica L.	Elven_3587-9_CAN	FCA1669-11	CAN583650	Elven, R.	08-Feb-1999	Canada	Nunavut	Baffin Island	Iqaluit	Iqaluit, hills just NE of settlement.	63.75	-68.5		552[0n]	515[0n]	KC482536	KC474547
Dryopteridaceae	Cystopteris fragilis (L.) Bernh.	Consaul_3841_CAN	FCA2105-11	CAN599578	Consaul, L.L.; Ip, M.; Charette, D.; Kattuck, E.	30-Jun-2010	Canada	Nunavut	Hudsons Bay	Belcher Islands	Flaherty Island. The Bluff, approximately 6 km NW of Sanikiluaq, halfway up west peninsula.	56.647	-79.364	20	552[0n]		KC482467
Dryopteridaceae	Cystopteris fragilis (L.) Bernh.	Gillespie_et_al_7530	FCA043-09	CAN592255	Gillespie, L.J.; Saarela, J.M.; Consaul, L.L.; Bull, R.D.	04-Jul-2008	Canada	Nunavut	Victoria Island	Oterkvik Point	Oterkvik Point vicinity. Small cliff south of camp: ca. 10 km north of Coronation Gulf coast, 13 km north of point.	68.703	-112.653	65	552[0n]		KC482468
Dryopteridaceae	Cystopteris fragilis (L.) Bernh.	Gillespie_9820_CAN	FCA2773-11	CAN598818	Gillespie, L.J.; Saarela, J.M.; Doubt, J.; Bull, R.D.; Sokoloff, P.C.	14-Jul-2010	Canada	Northwest Territories	Victoria Island	Minto Inlet	Base of cliffs on S shore of Fish lake on lower Kuujjua River, 17 km SE of Minto Inlet	71.242	-116.546		552[0n]		KC482469
Dryopteridaceae	Cystopteris fragilis (L.) Bernh.	Consaul_3527a_CAN	FCA2021-11	CAN599933	Consaul, L.L.; Tsujimoto, M.; Ip, M.; Charette, D.; Kattuck, E.; Ekidlak, C.; Ekidlak, A.; Inuktaluk, M.; Kudluarok Sr., S.	20-Jun-2010	Canada	Nunavut	Hudsons Bay	Belcher Islands	Flaherty Island. Camp on Harp Seal Lake, 35 km SW of Sanikiluaq.	56.317	-79.444	45	552[0n]		KC482470
Dryopteridaceae	Cystopteris fragilis (L.) Bernh.	Gillespie_9055	FCA841-10	CAN595532	Gillespie, L.J.; Saarela, J.M.; Consaul, L.L.; Bull, R.D.; Boxwell, J.; Hunter, C.	17-Jul-2009	Canada	Northwest Territories	Mainland Northwest Territories	Tuktut Nogait National Park	Upper slope of Lookout Hill.	68.689	-122.283	500	552[0n]		KC482471
Dryopteridaceae	Cystopteris fragilis (L.) Bernh.	Aiken_04-215_CAN	FCA1245-11	CAN586597	Aiken, S.G.; LeBlanc, M.	15-Jul-2004	Canada	Nunavut	Baffin Island	Ogac Lake	Ney Harbour.	62.853	-67.344		552[0n]		KC482472
Dryopteridaceae	Dryopteris fragrans (L.) Schott	Gillespie_et_al_7901	FCA123-09	CAN592254	Gillespie, L.J.; Saarela, J.M.; Consaul, L.L.; Bull, R.D.	13-Jul-2008	Canada	Nunavut	Victoria Island	Johansen Bay	Johansen Bay, 18 km east-northeast of main coastal airstrip. Nakoyoktok River at outflow of large unnamed lake.	68.719	-110.783	25	552[0n]		KC482659
Dryopteridaceae	Dryopteris fragrans (L.) Schott	Brunton_10591_CAN	FCA1247-11	CAN565036	Brunton, D.F.; McIntosh, K.L.	26-Jul-1991	Canada	Nunavut	Mainland Nunavut	Rankin Inlet	NE shore Melvin Bay below town dump, Rankin Inlet.	62.8	-92.083		552[0n]		KC482660
Dryopteridaceae	Dryopteris fragrans (L.) Schott	Boles_RB00-9	FCA304-10	CAN592200	Boles, R.; Didiuk, A.; Benjamin, L.	06-Jul-2000	Canada	Nunavut	West Hudson Bay		`50 mile hill`, 5 km N of Hyde Lake, 35 km from HB coast	60.66	-95.22		443[0n]		KC482661
Dryopteridaceae	Dryopteris fragrans (L.) Schott	Aiken_04-077_CAN	FCA1246-11	CAN586547	Aiken, S.G.; LeBlanc, M.	12-Jul-2004	Canada	Nunavut	Baffin Island	Ogac Lake	Ney Harbour.	62.844	-67.324	82.296	552[0n]		KC482662
Dryopteridaceae	Woodsia alpina (Bolton) Gray	Brunton_10593_CAN	FCA1250-11	CAN565146	Brunton, D.F.; McIntosh, K.L.	26-Jul-1991	Canada	Nunavut	Mainland Nunavut	Rankin Inlet	NE shore Melvin Bay below town dump.	62.8	-92.083		552[0n]		KC484328
Dryopteridaceae	Woodsia alpina (Bolton) Gray	Aiken_88-243_CAN	FCA1249-11	CAN534129	Aiken, S.G.	13-Jul-1988	Canada	Yukon	Buckland Hills	Ivvavik National Park	Ivvavik National Park. Site 27.	69.317	-139.583	457	552[0n]		KC484329
Dryopteridaceae	Woodsia glabella R. Br. ex Richardson	Gillespie_6666	FCA563-10	CAN585165	Gillespie, L.J., Consaul, L.L.; Soreng, R.J.	08-Jul-1999	Canada	Nunavut	Devon Island		Dundas Harbour, W of harbour mouth	74.52	-82.55	75	552[0n]		KC484330
Dryopteridaceae	Woodsia glabella R. Br. ex Richardson	Gillespie_et_al_7604	FCA061-09	CAN592256	Gillespie, L.J.; Saarela, J.M.; Consaul, L.L.; Bull, R.D.	06-Jul-2008	Canada	Nunavut	Victoria Island	Oterkvik Point	Oterkvik Point vicinity: Region N of camp: ca. 10 km north of Coronation Gulf coast, 13 km north of point.	68.764	-112.714	65	552[0n]		KC484331
Dryopteridaceae	Woodsia glabella R. Br. ex Richardson	Gillett_18373_CAN	FCA1251-11	CAN454045	Gillett, J.M.; Shchepanek, Michael J.	22-Jul-1979	Canada	Nunavut	Ellesmere Island	Johan Peninsula	West end of Alexandra Fiord	78.817	-76.417		552[0n]		KC484332
Dryopteridaceae	Woodsia glabella R. Br. ex Richardson	Gillespie_9070	FCA849-10	CAN595491	Gillespie, L.J.; Saarela, J.M.; Consaul, L.L.; Bull, R.D.; Boxwell, J.; Hunter, C.	17-Jul-2009	Canada	Northwest Territories	Mainland Northwest Territories	Tuktut Nogait National Park	Base of Lookout Hill.	68.803	-122.222	435	552[0n]		KC484333
Dryopteridaceae	Woodsia glabella R. Br. ex Richardson	Gillespie_9867_CAN	FCA2806-11	CAN598979	Gillespie, L.J.; Saarela, J.M.; Doubt, J.; Bull, R.D.; Sokoloff, P.C.	16-Jul-2010	Canada	Northwest Territories	Victoria Island	Minto Inlet	Base of cliffs on S shore of Fish lake on lower Kuujjua River, 17 km SE of Minto Inlet	71.27	-116.46	95	552[0n]		KC484334
Dryopteridaceae	Woodsia ilvensis (L.) R. Br.	Saarela_1564_CAN	FCA2624-11	CAN598458	Saarela, J.M.; Bull, R.D.; Sokoloff, P.C.	28-Jul-2010	Canada	Northwest Territories	Mainland Northwest Territories	Yellowknife	~4 km along dirt road to Vee Lake (turnoff to unnamed dirt road 45 km N of jct of Hwy #4 and #5 just past Giant Mine), N of Trapper Lake	62.533	-114.356	197	552[0n]		KC484335
Dryopteridaceae	Woodsia ilvensis (L.) R. Br.	Aiken_98-008A_CAN	FCA2978-11	CAN549384	Aiken, S.G.; Consaul, L.L.	03-Jul-1990	Canada	Yukon		Ivvavik National Park	Craig Creek	69.45	-140.983	769	552[0n]		KC484336
Dryopteridaceae	Woodsia ilvensis (L.) R. Br.	Aiken_04-051_CAN	FCA1252-11	CAN586520	Aiken, S.G.; LeBlanc, M.	11-Jul-2004	Canada	Nunavut	Baffin Island	Ogac Lake	Ney Harbour. Inner basin, lower slope approaching Stickleback Lake.	62.856	-67.35		552[0n]		KC484337
Dryopteridaceae	Woodsia ilvensis (L.) R. Br.	Boles_RB00-85	FCA303-10	CAN592204	Boles, R.; Didiuk, A.; Benjamin, L.	08-Jul-2000	Canada	Nunavut	West Hudson Bay		McConnell River System, ca. 31 km from HB coast	61.01	-94.77		512[0n]		KC484338
Elaeagnaceae	Shepherdia canadensis (L.) Nutt.	Saarela_1515_CAN	FCA2575-11	CAN599277	Saarela, J.M.; Bull, R.D.; Sokoloff, P.C.	28-Jul-2010	Canada	Northwest Territories	Mainland Northwest Territories	Yellowknife	~4 km along dirt road to Vee Lake (turnoff to unnamed dirt road 45 km N of jct of Hwy #4 and #5 just past Giant Mine), N of Trapper Lake	62.533	-114.356	197	552[0n]	777[0n]	KC484093	KC475872
Elaeagnaceae	Shepherdia canadensis (L.) Nutt.	Consaul_3723_CAN	FCA2073-11	CAN599605	Consaul, L.L. et al.	27-Jun-2010	Canada	Nunavut	Hudsons Bay	Belcher Islands	Tukarak Island, slightly east facing slope below large rock hills, 50 m from shore.	56.386	-78.872	4	552[0n]	709[0n]	KC484094	KC475873
Elaeagnaceae	Shepherdia canadensis (L.) Nutt.	Gillespie_8626	FCA655-10	CAN595155	Gillespie, L.J.; Saarela, J.M.; Consaul, L.L.; Bull, R.D.	29-Jun-2009	Canada	Northwest Territories	Mainland Northwest Territories	Paulatuk	Paulatuk. Approximately 6 km E of town, several km from coast.	69.4028	-124.053	65	552[0n]	780[0n]	KC484095	KC475874
Equisetaceae	Equisetum arvense L. subsp. alpestre (Wahlenb.) Schonswetter & Elven	Edlund_12863_CAN	FCA1776-11	CAN526886	Edlund, S.A.; Argus, G.W.	19-Aug-1987	Canada	Nunavut	Victoria Island	Augustus Hills	North shore of Dease Straight	69.183	-105.617		552[0n]		KC482706
Equisetaceae	Equisetum arvense L. subsp. alpestre (Wahlenb.) Schonswetter & Elven	MacInnes_sn_CAN535485	FCA1775-11	CAN535485	MacInnes, K.L.	08-May-1971	Canada	Northwest Territories	Tuktoyaktuk		Tuktoyaktuk Area #17.	69.4333	-132.933		552[0n]		KC482707
Equisetaceae	Equisetum arvense L. subsp. alpestre (Wahlenb.) Schonswetter & Elven	Aiken_93-043_CAN	FCA1785-11	CAN566586	Aiken, S.G.; Maus, L.A.	29-Jul-1993	Canada	Nunavut	Ellesmere Island		Vendom Fiord, river bed near head of the fiord.	78.0667	-82.8		552[0n]		KC482708
Equisetaceae	Equisetum arvense L. subsp. alpestre (Wahlenb.) Schonswetter & Elven	Consaul_4055_CAN	FCA1952-11	CAN599944	Consaul, L.L.; Charette, D., kids in Sanikiluaq	11-Aug-2010	Canada	Nunavut	Hudson Bay	Belcher Islands	Flaherty Island. Along River in middle of town, leading from school to ocean.	56.617	-79.311		552[0n]		KC482709
Equisetaceae	Equisetum arvense L. subsp. alpestre (Wahlenb.) Schonswetter & Elven	Aiken_04-021_CAN	FCA1784-11	CAN586494	Aiken, S.G.; LeBlanc, M.	07-Jul-2004	Canada	Nunavut	Baffin Island	Iqaluit	Centre town beside house 582.	63.75	-68.4667		552[0n]		KC482710
Equisetaceae	Equisetum arvense L. subsp. alpestre (Wahlenb.) Schonswetter & Elven	Edlund_49A_CAN	FCA1793-11	CAN533217	Edlund, S.A.; Roncato-Spencer, C.	27-Jun-1988	Canada	Nunavut	Qikiqtaaluk Region		Hot Weather Creek Site 14, 25 km east of Eureka Fosheim Peninsula.	79.9667	-84.4333		552[0n]		KC482711
Equisetaceae	Equisetum arvense L. subsp. alpestre (Wahlenb.) Schonswetter & Elven	Elven_2414-9_CAN	FCA1792-11	CAN583056	Elven, R.	07-Aug-1999	Canada	Northwest Territories	Anderson River		Cape Bathurst E side, brook system N of river from Lake McKinlay, 0.7-1.5 km from sea.	70.4833	-127.8		552[0n]		KC482712
Equisetaceae	Equisetum arvense L. subsp. alpestre (Wahlenb.) Schonswetter & Elven	Gillespie_10109_CAN	FCA2892-11	CAN598901	Gillespie, L.J.; Saarela, J.M.; Doubt, J.; Bull, R.D.; Sokoloff, P.C.	23-Jul-2010	Canada	Northwest Territories	Victoria Island	Minto Inlet	Dry south facing slope of cliff, 5 km NE of head of Minto Inlet	71.568	-115.433	60	553[0n]		KC482713
Equisetaceae	Equisetum arvense L. subsp. alpestre (Wahlenb.) Schonswetter & Elven	Gillespie_4272_CAN	FCA1787-11	CAN589064	Gillespie, L.J.	17-Jul-1991	Canada	Nunavut	Ellesmere Island		RCMP Post, Alexandra Fiord	78.8833	-75.75		552[0n]		KC482714
Equisetaceae	Equisetum arvense L. subsp. alpestre (Wahlenb.) Schonswetter & Elven	Aiken_98-042_CAN	FCA1647-11	CAN581913	Aiken, S.G.; MacCormac, M.	26-Jul-1998	Canada	Nunavut	Ellesmere Island		Near John Richardson Bay.	80.35	-71.35		552[0n]		KC482715
Equisetaceae	Equisetum arvense L. subsp. alpestre (Wahlenb.) Schonswetter & Elven	Brunton_10581B_CAN	FCA1786-11	CAN565191	Brunton, D.F.; McIntosh, K.L.	26-Jul-1991	Canada	Nunavut	Rankin Inlet		13 km NW of Rankin Inlet along Meliadine esker at NE end Sik-sik Lake, Meliadine River Park study area.	62.9167	-92.2333		552[0n]		KC482716
Equisetaceae	Equisetum arvense L. subsp. alpestre (Wahlenb.) Schonswetter & Elven	Aiken_86-070_CAN	FCA2013-11	CAN518064	Aiken, S.G., Campbell, C.; Robinson, E.	06-Aug-1986	Canada	Nunavut	Baffin Island	Nettilling Lake	Burwash Bay	65.95	-71.3		552[0n]		KC482717
Equisetaceae	Equisetum arvense L. subsp. alpestre (Wahlenb.) Schonswetter & Elven	Burt_s.n._CAN593357	FCA279-09	CAN593357	Burt, P.	02-Jul-2008	Canada	Nunavut	Kitikmeot Region	Bathurst Inlet	Community of Bathurst Inlet	66.839	-108.035	1	552[0n]		KC482718
Equisetaceae	Equisetum arvense L. subsp. alpestre (Wahlenb.) Schonswetter & Elven	Gillespie_7184_CAN	FCA1777-11	CAN586237	Gillespie, L.J.; Bickerton, H.; Consaul, L.L.	22-Jul-2003	Canada	Northwest Territories	Banks Island	De Salis Bay	Flat plain along Sandhill River, 1.5-2km from mouth.	71.4544	-121.868	4	552[0n]		KC482719
Equisetaceae	Equisetum arvense L. subsp. alpestre (Wahlenb.) Schonswetter & Elven	Consaul_4049_CAN	FCA1950-11	CAN599814	Consaul, L.L.; Charette, D.	11-Aug-2010	Canada	Nunavut	Hudson Bay	Belcher Islands	Flaherty Island. Along River in middle of town, leading from school to ocean.	56.617	-79.311		552[0n]		KC482720
Equisetaceae	Equisetum arvense L. subsp. alpestre (Wahlenb.) Schonswetter & Elven	Gillespie_et_al_7935	FCA126-09	CAN592252	Gillespie, L.J.; Saarela, J.M.; Consaul, L.L.; Bull, R.D.	14-Jul-2008	Canada	Nunavut	Victoria Island	Johansen Bay	Large unnamed lake, ca. 18 km ENE of Johansen Bay airstrip.	68.767	-110.819	25	552[0n]		KC482721
Equisetaceae	Equisetum arvense L. subsp. alpestre (Wahlenb.) Schonswetter & Elven	Gillespie_8581	FCA629-10	CAN595010	Gillespie, L.J.; Saarela, J.M.; Consaul, L.L.; Bull, R.D.	28-Jun-2009	Canada	Northwest Territories	Mainland Northwest Territories	Paulatuk	East of Paulatuk, adjacent to Darnley Bay.	69.45	-124.197	3	552[0n]		KC482722
Equisetaceae	Equisetum arvense L. subsp. alpestre (Wahlenb.) Schonswetter & Elven	Edlund_343_CAN	FCA1790-11	CAN489089	Edlund, S.A.	22-Jul-1984	Canada	Northwest Territories	Melville Island		McCormick Inlet Sandy raised river terraces along major river 7 km W of head of inlet Loc. # 45	75.7833	-112.417		552[0n]		KC482723
Equisetaceae	Equisetum arvense L. subsp. alpestre (Wahlenb.) Schonswetter & Elven	Elven_3326-9_CAN	FCA1789-11	CAN583051	Elven, R.	25-Aug-1999	Canada	Nunavut	Devon Island		Croker Bay, E side near entrance.	74.5333	-82.7833		552[0n]		KC482724
Equisetaceae	Equisetum arvense L. subsp. alpestre (Wahlenb.) Schonswetter & Elven	Elven_2621-9_CAN	FCA1788-11	CAN583049	Elven, R.	10-Aug-1999	Canada	Northwest Territories	Banks Island		Parker River Valley, N side c. 7 km from sea.	73.6167	-115.85		552[0n]		KC482725
Equisetaceae	Equisetum arvense L. subsp. arvense	Bandringa_322_CAN	FCA1791-11	CAN586838	Bandringa, Robert W.	07-Sep-2003	Canada	Northwest Territories	Mackenzie River Delta	Oniak Channel	40 km N/NW of Inuvik	68.667	-134.267		552[0n]		KC482726
Equisetaceae	Equisetum fluviatile L.	Bandringa_329_CAN	FCA1643-11	CAN586782	Bandringa, R.W.	19-Sep-2003	Canada	Northwest Territories		Mainland Northwest Territoires	Inuvik	68.067	-134.267	30	552[0n]		KC482727
Equisetaceae	Equisetum fluviatile L.	Saarela_1554_CAN	FCA2614-11	CAN599276	Saarela, J.M.; Bull, R.D.; Sokoloff, P.C.	28-Jul-2010	Canada	Northwest Territories	Mainland Northwest Territories	Yellowknife	~4 km along dirt road to Vee Lake (turnoff to unnamed dirt road 45 km N of jct of Hwy #4 and #5 just past Giant Mine), N of Trapper Lake	62.533	-114.356	197	552[0n]		KC482728
Equisetaceae	Equisetum fluviatile L.	Consaul_3875_CAN	FCA1925-11	CAN599928	Consaul, L.L.; Ip, M.; Charette, D.	01-Jul-2010	Canada	Nunavut	Hudson Bay	Belcher Islands	Sanikiluaq. Along River in middle of town, leading from school to ocean.	56.625	-79.306	20	552[0n]		KC482729
Equisetaceae	Equisetum palustre L.	Gillespie_8830b	FCA764-10	CAN595278	Gillespie, L.J.; Saarela, J.M.; Consaul, L.L.; Bull, R.D.; Boxwell, J.; Hunter, C.	06-Jul-2009	Canada	Northwest Territories	Mainland Northwest Territories	Tuktut Nogait National Park	West side of Hornaday River, east of Castle Butte.	68.2528	-121.811	410	552[0n]		KC482730
Equisetaceae	Equisetum palustre L.	Gillespie_8628	FCA656-10	CAN595157	Gillespie, L.J.; Saarela, J.M.; Consaul, L.L.; Bull, R.D.	29-Jun-2009	Canada	Northwest Territories	Mainland Northwest Territories	Paulatuk	Paulatuk. Approximately 6 km E of town, several km from coast.	69.4028	-124.053	65	552[0n]		KC482731
Equisetaceae	Equisetum palustre L.	Gillespie_8925	FCA804-10	CAN595360	Gillespie, L.J.; Saarela, J.M.; Consaul, L.L.; Bull, R.D.; Boxwell, J.; Hunter, C.	10-Jul-2009	Canada	Northwest Territories	Mainland Northwest Territories	Tuktut Nogait National Park	3 km ESE of junction with Little Hornaday River, NE bank.	68.3889	-121.939	370	552[0n]		KC482732
Equisetaceae	Equisetum scirpoides Michx.	Consaul_3672_CAN	FCA2054-11	CAN599939	Consaul, L.L. et al.	26-Jun-2010	Canada	Nunavut				56.428	-79.164	10	552[0n]		KC482733
Equisetaceae	Equisetum scirpoides Michx.	Aiken_88-429_CAN	FCA3059-11	CAN534308	Aiken, S.G.	21-Jul-1988	Canada	Northwest Territories		Mainland Northwest Territoires	Inuvik	68.333	-133.717		552[0n]		KC482734
Equisetaceae	Equisetum scirpoides Michx.	Gillespie_8580	FCA628-10	CAN595009	Gillespie, L.J.; Saarela, J.M.; Consaul, L.L.; Bull, R.D.	28-Jun-2009	Canada	Northwest Territories	Mainland Northwest Territories	Paulatuk	East of Paulatuk, adjacent to Darnley Bay.	69.45	-124.197	3	552[0n]		KC482735
Equisetaceae	Equisetum scirpoides Michx.	Stubbe_1_CAN	FCA2395-11	CAN586780	Stubbe, S.	03-Jul-2003	Canada	Northwest Territories		Inuvik	Dolomite Lake	68.38	-133.57	40	552[0n]		KC482736
Equisetaceae	Equisetum scirpoides Michx.	Saarela_1542_CAN	FCA2602-11	CAN598405	Saarela, J.M.; Bull, R.D.; Sokoloff, P.C.	28-Jul-2010	Canada	Northwest Territories	Mainland Northwest Territories	Yellowknife	~4 km along dirt road to Vee Lake (turnoff to unnamed dirt road 45 km N of jct of Hwy #4 and #5 just past Giant Mine), N of Trapper Lake	62.533	-114.356	197	552[0n]		KC482737
Equisetaceae	Equisetum scirpoides Michx.	Gillespie_9773_CAN	FCA2750-11	CAN598547	Gillespie, L.J.; Saarela, J.M.; Doubt, J.; Bull, R.D.; Sokoloff, P.C.	14-Jul-2010	Canada	Northwest Territories	Victoria Island	Minto Inlet	Shore of small round lake NE of Fish lake on lower Kuujjua River, 17 km SE of Minto Inlet, Approx. 4 km E of Uluhaktok Fishing Camp	71.299	-116.487	111	552[0n]		KC482738
Equisetaceae	Equisetum sylvaticum L.	Gillespie_8524	FCA578-10	CAN594901	Gillespie, L.J.; Saarela, J.M.; Consaul, L.L.; Bull, R.D.	25-Jun-2009	Canada	Northwest Territories	Mainland Northwest Territories	Inuvik	Inuvik, N edge of town, ditch at edge of woods.	68.3722	-133.794	45	552[0n]		KC482739
Equisetaceae	Equisetum sylvaticum L.	Chmielewski_2182_CAN	FCA1646-11	CAN563247	Chmielewski, J.G.; Smith, B.M.; Purdy, B.; Chengalath, Ramachendron	21-Jun-1986	Canada	Northwest Territories	Yellowknife		Prelude Lake, Ingrahan Trail 20 miles east of Yellowknife.	62.5667	-113.917		552[0n]		KC482740
Equisetaceae	Equisetum variegatum Schleich. ex F. Weber & D. Mohr	Gillett_18069_CAN	FCA1650-11	CAN453823	Gillett, J.M.; Shchepanek, Michael J.	13-Jul-1979	Canada	Nunavut	Ellesmere Island		Sverdrup Pass west of Flagler Bay	79.1833	-79.4167		552[0n]		KC482741
Equisetaceae	Equisetum variegatum Schleich. ex F. Weber & D. Mohr	Brunton_10623_CAN	FCA3058-11	CAN565162	Brunton, D.F.; McIntosh, K.L.	28-Jul-1991	Canada	Nunavut		Hudson Bay West	Meliadine River Park	62.867	-92.133		552[0n]		KC482742
Equisetaceae	Equisetum variegatum Schleich. ex F. Weber & D. Mohr	Gillespie_9484_CAN	FCA2655-11	CAN598567	Gillespie, L.J.; Saarela, J.M.; Doubt, J.; Bull, R.D.; Sokoloff, P.C.	07-Jul-2010	Canada	Northwest Territories	Victoria Island	Minto Inlet	8 km NE of Minto Inlet in valley at small river that feeds into head of Inlet (Minto GEM Camp - 2010)	71.619	-115.493	100	552[0n]		KC482743
Equisetaceae	Equisetum variegatum Schleich. ex F. Weber & D. Mohr	Irvine_41_CAN	FCA1651-11	CAN262140	Irvine, B.R.	13-Aug-1952	Canada	Nunavut	Southampton Island		Duke of York Bay, 4 miles No. of Cleveland River Camp 1.	65.4167	-85.8333		552[0n]		KC482744
Equisetaceae	Equisetum variegatum Schleich. ex F. Weber & D. Mohr	Aiken_98-018_CAN	FCA1652-11	CAN581941	Aiken, S.G.; MacCormac, M.	24-Jul-1998	Canada	Nunavut	Ellesmere Island	Scoresby Bay	Scoresby Bay.	79.8819	-71.5472		552[0n]		KC482745
Equisetaceae	Equisetum variegatum Schleich. ex F. Weber & D. Mohr	Aiken_04-106_CAN	FCA1645-11	CAN586580	Aiken, S.G.; LeBlanc, M.	22-Jul-2004	Canada	Nunavut	Baffin Island	Iqaluit	Sylvia Grinnell Park.	63.7386	-68.5586		552[0n]		KC482746
Equisetaceae	Equisetum variegatum Schleich. ex F. Weber & D. Mohr	Cooper_240_CAN	FCA1655-11	CAN235118	Cooper, Mrs. P.F.	21-Aug-1955	Canada	Nunavut	King William Island		Gjoa Haven	68.6333	-95.8667		552[0n]		KC482747
Equisetaceae	Equisetum variegatum Schleich. ex F. Weber & D. Mohr	Consaul_865_CAN	FCA1400-11	CAN550724	Consaul, L.L. L.; Aiken, S.G.	05-Jul-1990	Canada	Yukon	Arctic Mainland	Ivvavik National Park	Craig Creek. Approx. 70m norht of camp, in unnamed valley of Craig Creek	69.28	-140.59		552[0n]		KC482748
Equisetaceae	Equisetum variegatum Schleich. ex F. Weber & D. Mohr	Gillespie_et_al_7505	FCA031-09	CAN592253	Gillespie, L.J.; Saarela, J.M.; Consaul, L.L.; Bull, R.D.	04-Jul-2008	Canada	Nunavut	Victoria Island	Oterkvik Point	Oterkvik Point vicinity. Area S of camp: 9-10 km north of Coronation Gulf coast, 12-13 km north of point.	68.664	-112.586	55	552[0n]		KC482749
Equisetaceae	Equisetum variegatum Schleich. ex F. Weber & D. Mohr	Aiken_93-063_CAN	FCA1644-11	CAN566569	Aiken, S.G.; Maus, L.A.	29-Jul-1993	Canada	Nunavut	Ellesmere Island	Vendom Fiord	River bed near the head of the fiord.	78.0667	-82.8		552[0n]		KC482750
Equisetaceae	Equisetum variegatum Schleich. ex F. Weber & D. Mohr	Gillespie_6824	FCA332-10	CAN585082	Gillespie, L.J.; Consaul, L.L.	22-Jul-2000	Canada	Northwest Territories	Prince Patrick Island, Mould Bay		Mould Bay Peninsula, east side, ca 10 km E of Mould Bay	76.23	-118.95	15	552[0n]		KC482751
Equisetaceae	Equisetum variegatum Schleich. ex F. Weber & D. Mohr	Manning_115_CAN	FCA1648-11	CAN223403	Manning, Thomas H.; Macpherson; rew H.	08-May-1952	Canada	Northwest Territories	Banks Island	Storkerson Bay	West coast of Banks Island: south side of Storkerson Bay.	72.9333	-124.833		552[0n]		KC482752
Equisetaceae	Equisetum variegatum Schleich. ex F. Weber & D. Mohr	Gillett_16743_CAN	FCA3057-11	CAN393561	Gillett, J.M.; Gillett, P.J.	22-Jul-1975	Canada	Nunavut		Coats Island	Cairn Cove	62.817	-81.933	15.2402	552[0n]		KC482753
Equisetaceae	Equisetum variegatum Schleich. ex F. Weber & D. Mohr	Aiken_86-383_CAN	FCA1649-11	CAN518264	Aiken, S.G.; Campbell, C.A.; Robinson, E.	18-Aug-1986	Canada	Nunavut	Baffin Island		Frobisher Bay Townsite opposite housing 667`s wet seepage area.	63.7333	-68.45		552[0n]		KC482754
Equisetaceae	Equisetum variegatum Schleich. ex F. Weber & D. Mohr	Burt_s.n._CAN593358	FCA280-09	CAN593358	Burt, P.	02-Jul-2008	Canada	Nunavut	Kitikmeot Region	Bathurst Inlet	Community of Bathurst Inlet	66.839	-108.035	1	552[0n]		KC482755
Equisetaceae	Equisetum variegatum Schleich. ex F. Weber & D. Mohr	Kuc_104_CAN	FCA1653-11	CAN330403	Kuc, Marian M.	13-Jun-1967	Canada	Nunavut	Axel Heiberg Island		Vicinity of Upper House	79.3167	-88.8667		552[0n]		KC482756
Equisetaceae	Equisetum variegatum Schleich. ex F. Weber & D. Mohr	Gillespie_8732	FCA713-10	CAN595213	Gillespie, L.J.; Saarela, J.M.; Consaul, L.L.; Bull, R.D.; Boxwell, J.; Hunter, C.	03-Jul-2009	Canada	Northwest Territories	Mainland Northwest Territories	Tuktut Nogait National Park	Vicinity of large unnamed lake just N of Canoe Lake. In proposed extension area of Tuktut Nogait Park, 1-2 km S of current border.	68.064	-121.611	425	552[0n]		KC482757
Equisetaceae	Equisetum variegatum Schleich. ex F. Weber & D. Mohr	Kuc_sn_CAN330407	FCA1654-11	CAN330407	Kuc, Marian M.	26-Jun-1967	Canada	Nunavut	Axel Heiberg Island		E. Crusoe River	79.4	-90.8333		552[0n]		KC482758
Equisetaceae	Equisetum variegatum Schleich. ex F. Weber & D. Mohr	Brassard_1343_CAN	FCA1656-11	CAN296322	Brassard, Guy R.	25-Jun-1964	Canada	Nunavut	Ellesmere Island		Quttinirpaaq National Park Reserve. Head of Tanquary Fiord: 2 km ESE of base camp	81.0833	-79.75	60	552[0n]		KC482759
Equisetaceae	Equisetum variegatum Schleich. ex F. Weber & D. Mohr	Gillespie_et_al_7688	FCA082-09	CAN592749	Gillespie, L.J.; Saarela, J.M.; Consaul, L.L.; Bull, R.D.	07-Jul-2008	Canada	Nunavut	Victoria Island	Oterkvik Point	Oterkvik Point vicinity. Low rocky hills at coast.	68.606	-113.144	10	552[0n]		KC482760
Ericaceae	Andromeda polifolia L.	Gillespie_et_al_8002	FCA140-09	CAN592360	Gillespie, L.J.; Saarela, J.M.; Consaul, L.L.; Bull, R.D.	16-Jul-2008	Canada	Nunavut	Victoria Island	Johansen Bay	Slope at S end of unnamed lake, ca. 20 km ENE of Johansen Bay airstrip.	68.675	-110.764	40	552[0n]	739[0n]	KC481910	KC473986
Ericaceae	Andromeda polifolia L.	Gillespie_8876	FCA786-10	CAN595330	Gillespie, L.J.; Saarela, J.M.; Consaul, L.L.; Bull, R.D.; Boxwell, J.; Hunter, C.	08-Jul-2009	Canada	Northwest Territories	Mainland Northwest Territories	Tuktut Nogait National Park	Vicinity of large unnamed lake just N of Canoe Lake. In proposed extension area of Tuktut Nogait Park, 1-2 km S of current border.	68.308	-121.903	400		771[0n]		KC473987
Ericaceae	Andromeda polifolia L.	Consaul_3679_CAN	FCA2057-11	CAN599332	Consaul, L.L. et al.	26-Jun-2010	Canada	Nunavut				56.325	-79.228	45	552[0n]	771[0n]	KC481911	KC473988
Ericaceae	Andromeda polifolia L.	Gillespie_8575	FCA623-10	CAN595007	Gillespie, L.J.; Saarela, J.M.; Consaul, L.L.; Bull, R.D.	28-Jun-2009	Canada	Northwest Territories	Mainland Northwest Territories	Paulatuk	Paulatuk. Behind Northern Store/Hotel/Parks Canada building (Paulatuk Centre).	69.422	-124.114	3	552[0n]	729[0n]	KC481912	KC473989
Ericaceae	Arctostaphylos uva-ursi (L.) Spreng.	Saarela_1519_CAN	FCA2579-11	CAN598351	Saarela, J.M.; Bull, R.D.; Sokoloff, P.C.	28-Jul-2010	Canada	Northwest Territories	Mainland Northwest Territories	Yellowknife	~4 km along dirt road to Vee Lake (turnoff to unnamed dirt road 45 km N of jct of Hwy #4 and #5 just past Giant Mine), N of Trapper Lake	62.533	-114.356	197	552[0n]	766[0n]	KC482006	KC474076
Ericaceae	Arctostaphylos uva-ursi (L.) Spreng.	Saarela_1562_CAN	FCA2622-11	CAN599274	Saarela, J.M.; Bull, R.D.; Sokoloff, P.C.	28-Jul-2010	Canada	Northwest Territories	Mainland Northwest Territories	Yellowknife	~4 km along dirt road to Vee Lake (turnoff to unnamed dirt road 45 km N of jct of Hwy #4 and #5 just past Giant Mine), N of Trapper Lake	62.533	-114.356	197	552[0n]	770[0n]	KC482007	KC474077
Ericaceae	Arctous alpina (L.) Nied.	Aiken_89-062_CAN	FCA2350-11	CAN541741	Aiken, S.G.	20-Aug-1989	Canada	Nunavut		Baffin Island	Cormack Bay	63.45	-67.25		552[0n]		KC482008
Ericaceae	Arctous alpina (L.) Nied.	Brunton_9923_CAN	FCA2349-11	CAN549910	Brunton, D.F.; McIntosh, K.L.	29-Jul-1990	Canada	Nunavut		Baffin Island	Iqaluit	63.733	-68.4833		551[0n]		KC482009
Ericaceae	Arctous alpina (L.) Nied.	Burt_s.n._CAN593376	FCA314-10	CAN593376	Burt, P.	04-Jul-2008	Canada	Nunavut	Kitikmeot Region: Bathurst Inlet		Oldsquaw Bay	66.9	-107.84	9		766[0n]		KC474078
Ericaceae	Arctous rubra (Rehder & E.H. Wilson) Nakai	Brysting_01-093_CAN	FCA1547-11	CAN583992	Aiken, S.G.; Brysting, A.	31-Jul-2001	Canada	Nunavut	Southampton Island	Coral Harbour	Salliq (Coral Harbour). Between the graveyard and the tank farm.	64.1333	-83.1667			722[0n]		KC474079
Ericaceae	Arctous rubra (Rehder & E.H. Wilson) Nakai	Gillespie_7193_CAN	FCA1548-11	CAN586135	Gillespie, L.J.; Bickerton, H.; Consaul, L.L.	23-Jul-2003	Canada	Northwest Territories	Banks Island	De Salis Bay	~4km W of Windrum Lagoon, ~2 km N of Sandhill River: W end of lake at base of hill.	71.4706	-121.922	15	552[0n]		KC482010
Ericaceae	Arctous rubra (Rehder & E.H. Wilson) Nakai	Buck_sn_CAN582887	FCA1546-11	CAN582887	Buck, R.	08-Feb-1999	Canada	Northwest Territories	Banks Island		Sachs Harbour, 5 km up the Sachs River	72.0167	-125.233			730[0n]		KC474080
Ericaceae	Arctous rubra (Rehder & E.H. Wilson) Nakai	Buck_sn_CAN582881	FCA1545-11	CAN582881	Buck, R.	24-Jul-1999	Canada	Northwest Territories	Banks Island		Sachs Harbour, near the Sachs River	71.9667	-125.083			771[0n]		KC474081
Ericaceae	Arctous rubra (Rehder & E.H. Wilson) Nakai	Gillespie_8550	FCA601-10	CAN594976	Gillespie, L.J.; Saarela, J.M.; Consaul, L.L.; Bull, R.D.	27-Jun-2009	Canada	Northwest Territories	Mainland Northwest Territories	Paulatuk	East of Paulatuk, adjacent to Darnley Bay.	69.467	-124.211	4	552[0n]	644[0n]	KC482011	KC474082
Ericaceae	Arctous rubra (Rehder & E.H. Wilson) Nakai	Consaul_3825_CAN	FCA2098-11	CAN599329	Consaul, L.L. et al.	29-Jun-2010	Canada	Nunavut	Hudsons Bay	Belcher Islands	Flaherty Island. East shore of Kihlbay, tundra west of cabins.	56.442	-78.956	6	552[0n]	771[0n]	KC482012	KC474083
Ericaceae	Arctous rubra (Rehder & E.H. Wilson) Nakai	Aiken_99-050_CAN	FCA2351-11	CAN582461	Aiken, S.G.	11-Jul-1999	Canada	Northwest Territories		Banks Island	Aulavik National Park	73.717	-119.917		552[0n]		KC482013
Ericaceae	Arctous rubra (Rehder & E.H. Wilson) Nakai	Saarela_1517_CAN	FCA2577-11	CAN599268	Saarela, J.M.; Bull, R.D.; Sokoloff, P.C.	28-Jul-2010	Canada	Northwest Territories	Mainland Northwest Territories	Yellowknife	~4 km along dirt road to Vee Lake (turnoff to unnamed dirt road 45 km N of jct of Hwy #4 and #5 just past Giant Mine), N of Trapper Lake	62.533	-114.356	197	552[0n]	744[0n]	KC482014	KC474084
Ericaceae	Arctous rubra (Rehder & E.H. Wilson) Nakai	Gillespie_et_al_7714	FCA091-09	CAN592363	Gillespie, L.J.; Saarela, J.M.; Consaul, L.L.; Bull, R.D.	07-Jul-2008	Canada	Nunavut	Victoria Island	Oterkvik Point	Coronation Gulf: bay east of Oterkvik Point.	68.531	-112.703	13	552[0n]	758[0n]	KC482015	KC474085
Ericaceae	Arctous rubra (Rehder & E.H. Wilson) Nakai	Gillespie_9794_CAN	FCA2760-11	CAN598884	Gillespie, L.J.; Saarela, J.M.; Doubt, J.; Bull, R.D.; Sokoloff, P.C.	14-Jul-2010	Canada	Northwest Territories	Victoria Island	Minto Inlet	Wet sedge meadow between two small lakes NE of Fish lake on lower Kuujjua River, 17 km SE of Minto Inlet, Approx. 4 km E of Uluhaktok Fishing Camp	71.287	-116.46	90	552[0n]		KC482016
Ericaceae	Arctous rubra (Rehder & E.H. Wilson) Nakai	Gillespie_8721	FCA705-10	CAN595202	Gillespie, L.J.; Saarela, J.M.; Consaul, L.L.; Bull, R.D.; Boxwell, J.; Hunter, C.	03-Jul-2009	Canada	Northwest Territories	Mainland Northwest Territories	Tuktut Nogait National Park	3 km ESE of junction with Little Hornaday River, NE bank, between willow grove and sand hills to east.	68.064	-121.611	425	552[0n]	566[0n]	KC482017	KC474086
Ericaceae	Cassiope tetragona (L.) D. Don	Aiken_99-049_CAN	FCA2347-11	CAN582419	Aiken, A.G.	11-Jul-1999	Canada	Northwest Territories		Banks Island	Aulavik National Park	73.717	-119.917		552[0n]	771[0n]	KC482389	KC474415
Ericaceae	Cassiope tetragona (L.) D. Don	Gillespie_et_al_7831	FCA115-09	CAN592369	Gillespie, L.J.; Saarela, J.M.; Consaul, L.L.; Bull, R.D.	12-Jul-2008	Canada	Nunavut	Victoria Island	Johansen Bay	Johansen Bay, 18 km east-northeast of main coastal airstrip. Nakoyoktok River at outflow of large unnamed lake.	68.719	-110.783	25	552[0n]	767[0n]	KC482390	KC474416
Ericaceae	Cassiope tetragona (L.) D. Don	Gillespie_9497_CAN	FCA2666-11	CAN598972	Gillespie, L.J.; Saarela, J.M.; Doubt, J.; Bull, R.D.; Sokoloff, P.C.	08-Jul-2010	Canada	Northwest Territories	Victoria Island	Minto Inlet	8 km NE of Minto Inlet in valley at small river that feeds into head of Inlet (Minto GEM Camp - 2010)	71.644	-115.493	100	552[0n]	771[0n]	KC482391	KC474417
Ericaceae	Cassiope tetragona (L.) D. Don	Burt_s.n._CAN593355	FCA277-09	CAN593355	Burt, P.	02-Jul-2008	Canada	Nunavut	Kitikmeot Region	Bathurst Inlet	Community of Bathurst Inlet	66.839	-108.035	1	552[0n]	771[0n]	KC482392	KC474418
Ericaceae	Cassiope tetragona (L.) D. Don	Gillespie_8535	FCA588-10	CAN594915	Gillespie, L.J.; Saarela, J.M.; Consaul, L.L.; Bull, R.D.	27-Jun-2009	Canada	Northwest Territories	Mainland Northwest Territories	Paulatuk	Brock lagoon, N of Brock River Delta.	69.467	-124.211	4	552[0n]	771[0n]	KC482393	KC474419
Ericaceae	Cassiope tetragona (L.) D. Don	Consaul_3674_CAN	FCA2055-11	CAN599399	Consaul, L.L. et al.	26-Jun-2010	Canada	Nunavut				56.325	-79.228	45	552[0n]	768[0n]	KC482394	KC474420
Ericaceae	Cassiope tetragona (L.) D. Don	Saarela_1472_CAN	FCA2532-11	CAN598971	Saarela, J.M.; Bull, R.D.	05-Jul-2010	Canada	Northwest Territories	Victoria Island	Ulakhaktok	Behind Helen Kalvak Elihakvik School and eastwards toward the fishing dock east of Uluhaktok	70.738	-117.762	15	552[0n]	771[0n]	KC482395	KC474421
Ericaceae	Cassiope tetragona (L.) D. Don	Pokiak_21_CAN	FCA2346-11	CAN586873	Pokiak, M.	16-Jul-2003	Canada	Northwest Territories		Mainland Northwest Territoires	Paulatuk	69.34	-124.06	7.9249	552[0n]	770[0n]	KC482396	KC474422
Ericaceae	Cassiope tetragona (L.) D. Don	Aiken_97-006_CAN	FCA2348-11	CAN578528	Aiken, S.G.; McJannet, C.	24-Aug-1997	Canada	Nunavut		Baffin Island	Iqaluit	63.583	-68.7333		546[0n]	771[0n]	KC482397	KC474423
Ericaceae	Empetrum nigrum L.	Brunton_10555_CAN	FCA2337-11	CAN565200	Brunton, D.F.; McIntosh, K.L.	26-Jul-1991	Canada	Nunavut		West Hudson Bay	Rankin Inlet	62.867	-92.1333		552[0n]	666[1n]	KC482690	KC474695
Ericaceae	Empetrum nigrum L.	Pokiak_44_CAN	FCA2335-11	CAN586839	Pokiak, M.	12-Aug-2003	Canada	Northwest Territories		Mainland Northwest Territoires	Tuktoyaktuk	69.45	-133.033	5.18166	552[0n]	771[0n]	KC482691	KC474696
Ericaceae	Empetrum nigrum L.	Consaul_3540_CAN	FCA2024-11	CAN599401	Consaul, L.L.; Tsujimoto, M.; Ip, M.; Charette, D.; Kattuck, E.; Ekidlak, C.; Ekidlak, A.; Inuktaluk, M.; Kudluarok Sr., S.	20-Jun-2010	Canada	Nunavut	Hudsons Bay	Belcher Islands	Flaherty Island. Near cabin on terraces above coastal area.	56.331	-79.514	8	552[0n]	771[0n]	KC482692	KC474697
Ericaceae	Empetrum nigrum L.	Mallory_sn_CAN585773	FCA1671-11	CAN585773	Mallory, C.	23-May-2003	Canada	Nunavut	Baffin Island	Iqaluit	Adjacent [to] the One Way Street in Iqaluit near Happy Valley.	63.7333	-68.4667		552[0n]	711[0n]	KC482693	KC474698
Ericaceae	Empetrum nigrum L.	Burt_s.n._CAN593352	FCA307-10	CAN593352	Burt, P.	02-Jul-2008	Canada	Nunavut	Kitikmeot Region: Bathurst Inlet		community of Bathurst Inlet.	66.84	-108.03	1	552[0n]	771[0n]	KC482694	KC474699
Ericaceae	Empetrum nigrum L.	Gillespie_8833	FCA765-10	CAN595285	Gillespie, L.J.; Saarela, J.M.; Consaul, L.L.; Bull, R.D.; Boxwell, J.; Hunter, C.	06-Jul-2009	Canada	Northwest Territories	Mainland Northwest Territories	Tuktut Nogait National Park	Brock lagoon, N of Brock River Delta.	68.239	-121.761	430	552[0n]	771[0n]	KC482695	KC474700
Ericaceae	Empetrum nigrum L.	Gillespie_et_al_7968	FCA132-09	CAN592361	Gillespie, L.J.; Saarela, J.M.; Consaul, L.L.; Bull, R.D.	14-Jul-2008	Canada	Nunavut	Victoria Island	Johansen Bay	Rocky hills south of large unnamed lake ca. 18 km ENE of Johansen Bay airstrip.	68.753	-110.692	65	552[0n]	758[0n]	KC482696	KC474701
Ericaceae	Empetrum nigrum L.	Saarela_1518_CAN	FCA2578-11	CAN598352	Saarela, J.M.; Bull, R.D.; Sokoloff, P.C.	28-Jul-2010	Canada	Northwest Territories	Mainland Northwest Territories	Yellowknife	~4 km along dirt road to Vee Lake (turnoff to unnamed dirt road 45 km N of jct of Hwy #4 and #5 just past Giant Mine), N of Trapper Lake	62.533	-114.356	197	552[0n]	771[0n]	KC482697	KC474702
Ericaceae	Empetrum nigrum L.	Burt_s.n._CAN593346	FCA271-09	CAN593346	Burt, P.	04-Jul-2008	Canada	Nunavut	Kitikmeot Region	Bathurst Inlet	Oldsquaw Bay.	66.898	-107.839	9		771[0n]		KC474703
Ericaceae	Empetrum nigrum L.	Aiken_97-005_CAN	FCA2336-11	CAN578535	Aiken, S.G.; McJannet, C.	24-Aug-1997	Canada	Nunavut		Baffin Island	Iqaluit	63.583	-68.7333		552[0n]	771[0n]	KC482698	KC474704
Ericaceae	Harrimanella hypnoides (L.) Coville	Aiken_04-026_CAN	FCA1551-11	CAN586499	Aiken, S.G.; LeBlanc, M.	09-Jul-2004	Canada	Nunavut	Baffin Island	Ogac Lake	Ney Harbour. Inner basin.	62.8367	-67.3578		552[0n]	771[0n]	KC482940	KC474867
Ericaceae	Harrimanella hypnoides (L.) Coville	Ohenoja_57_CAN	FCA1552-11	CAN587922	Ohenoja, Esteri	18-Aug-1974	Canada	Nunavut	Baker Lake		About 3.5 km N of the settlement. Lower slope of the 4th ridge, N of the northwestern end of the long lake draining to NW.	64.35	-96.0167		552[0n]		KC482941
Ericaceae	Harrimanella hypnoides (L.) Coville	Aiken_04-081_CAN	FCA1550-11	CAN586491	Aiken, S.G.; LeBlanc, M.	07-Jun-2004	Canada	Nunavut	Baffin Island	Iqaluit	Run-off stream between Apex and Iqaluit.	63.7372	-68.4811		552[0n]	636[0n]	KC482942	KC474868
Ericaceae	Harrimanella hypnoides (L.) Coville	Consaul_3973_CAN	FCA1936-11	CAN599337	Consaul, L.L.; Kattuck, E., M. Inuktaluk, C. Ekidlak	06-Jul-2010	Canada	Nunavut	Hudson Bay	Belcher Islands	Flaherty Island. Two km north of Loon Lake, on way back to Sanikiluaq.	56.572	-79.397	69	552[0n]	771[0n]	KC482943	KC474869
Ericaceae	Harrimanella hypnoides (L.) Coville	Hurst_8a_CAN	FCA1549-11	CAN584761	Hurst, Paul A.	08-Jun-2001	Canada	Nunavut	Brevoort Island		Around glacier stream, in the tundra, near the seashore.	63.3397	-64.1458			640[0n]		KC474870
Ericaceae	Harrimanella hypnoides (L.) Coville	Gillespie_6718_CAN	FCA2344-11	CAN583011	Gillespie, L.J., Consaul, L.L.; Soreng, R.J.	12-Aug-1999	Canada	Nunavut		Baffin Island	Lower Savage Islands	61.817	-65.7	30	552[0n]	771[0n]	KC482944	KC474871
Ericaceae	Kalmia procumbens (L.) Desv.	Consaul_3514_CAN	FCA2016-11	CAN599333	Consaul, L.L.; Tsujimoto, M.; Ip, M.; Charette, D.; Kattuck, E.; Ekidlak, C.; Ekidlak, A.; Inuktaluk, M.; Kudluarok Sr., S.	20-Jun-2010	Canada	Nunavut	Hudsons Bay	Belcher Islands	Flaherty Island. Camp on Harp Seal Lake, 35 km SW of Sanikiluaq.	56.317	-79.444	45	552[0n]	734[0n]	KC483048	KC474922
Ericaceae	Kalmia procumbens (L.) Desv.	Aiken_04-022_CAN	FCA1558-11	CAN586495	Aiken, S.G.; LeBlanc, M.	07-Aug-2004	Canada	Nunavut	Baffin Island	Ogac Lake	Ney Harbour.	62.8553	-67.3469			661[0n]		KC474923
Ericaceae	Kalmia procumbens (L.) Desv.	Boles_RB00-4	FCA298-10	CAN592171	Boles, R.; Didiuk, A.; Benjamin, L.	06-Jul-2000	Canada	Nunavut	West Hudson Bay		`50 mile hill`, 5 km N of Hyde Lake, 35 km from HB coast	60.66	-95.22		454[0n]	725[0n]	KC483049	KC474924
Ericaceae	Kalmia procumbens (L.) Desv.	Consaul_2362a_CAN	FCA1559-11	CAN585066	Consaul, L.L.; Gillespie, L.J.; Soreng, R.J.	16-Aug-1999	Canada	Nunavut	Baffin Island	Ogac Lake	S shore of Frobisher Bay.	62.8339	-67.3536	110	552[0n]	680[0n]	KC483050	KC474925
Ericaceae	Orthilia secunda (L.) House	Gillespie_8712	FCA700-10	CAN595193	Gillespie, L.J.; Saarela, J.M.; Consaul, L.L.; Bull, R.D.	01-Jul-2009	Canada	Northwest Territories	Mainland Northwest Territories	Paulatuk	About 3 km S of Paulatuk, between road and Darnley Bay	69.386	-124.031	38	522[0n]	771[0n]	KC483209	KC475041
Ericaceae	Orthilia secunda (L.) House	Consaul_3946_CAN	FCA1931-11	CAN599508	Consaul, L.L.; Ip, M.; Charette, D.	04-Jul-2010	Canada	Nunavut	Hudson Bay	Belcher Islands	Flaherty Island. Sanikiluaq, along bay west of hamlet.	56.586	-79.253	5	552[0n]	771[0n]	KC483210	KC475042
Ericaceae	Orthilia secunda (L.) House	Gillespie_9030	FCA834-10	CAN595522	Gillespie, L.J.; Saarela, J.M.; Consaul, L.L.; Bull, R.D.; Boxwell, J.; Hunter, C.	16-Jul-2009	Canada	Northwest Territories	Mainland Northwest Territories	Tuktut Nogait National Park	Near Red Rocks Rising hiking area, west side of Hornaday River.	68.628	-122.436	375	552[0n]	731[0n]	KC483211	KC475043
Ericaceae	Orthilia secunda (L.) House	Gillespie_9793_CAN	FCA2759-11	CAN599153	Gillespie, L.J.; Saarela, J.M.; Doubt, J.; Bull, R.D.; Sokoloff, P.C.	14-Jul-2010	Canada	Northwest Territories	Victoria Island	Minto Inlet	Wet sedge meadow between two small lakes NE of Fish lake on lower Kuujjua River, 17 km SE of Minto Inlet, Approx. 4 km E of Uluhaktok Fishing Camp	71.287	-116.46	90	552[0n]	771[0n]	KC483212	KC475044
Ericaceae	Orthilia secunda (L.) House	Burt_s.n._CAN593371	FCA312-10	CAN593371	Burt, P.	28-Jul-2008	Canada	Nunavut	Kitikmeot Region: Bathurst Inlet		community of Bathurst Inlet.	66.84	-108.03	1	552[0n]	731[0n]	KC483213	KC475045
Ericaceae	Orthilia secunda (L.) House	Saarela_1522_CAN	FCA2582-11	CAN599211	Saarela, J.M.; Bull, R.D.; Sokoloff, P.C.	28-Jul-2010	Canada	Northwest Territories	Mainland Northwest Territories	Yellowknife	~4 km along dirt road to Vee Lake (turnoff to unnamed dirt road 45 km N of jct of Hwy #4 and #5 just past Giant Mine), N of Trapper Lake	62.533	-114.356	197	551[1n]		KC483214
Ericaceae	Orthilia secunda (L.) House	Aiken_87-171_CAN	FCA2353-11	CAN530851	Aiken, S.G.; McLachlan, K.I.	27-Aug-1987	Canada	Yukon		Black Fox Creek	West of Sam Lake	68.383	-138.817	430	462[6n]		KC483215
Ericaceae	Orthilia secunda (L.) House	Gillespie_et_al_8036	FCA146-09	CAN592359	Gillespie, L.J.; Saarela, J.M.; Consaul, L.L.; Bull, R.D.	18-Jul-2008	Canada	Nunavut	Victoria Island	Johansen Bay	Johansen Bay, 18 km east-northeast of airstrip. Nakoyoktok River at outflow of large unnamed lake.	68.719	-110.783	25	552[0n]	771[0n]	KC483216	KC475046
Ericaceae	Orthilia secunda (L.) House	Edlund_1_CAN	FCA2354-11	CAN527913	Edlund, S.A.	27-Jun-1987	Canada	Nunavut		Victoria Island	Cape Peel	69.033	-107.817	121.921	552[0n]	760[0n]	KC483217	KC475047
Ericaceae	Orthilia secunda (L.) House	Brunton_10564_CAN	FCA2355-11	CAN565076	Brunton, D.F.; McIntosh, K.L.	26-Jul-1991	Canada	Nunavut		West Hudson Bay	Meliadine River Park	62.867	-92.1333		552[0n]		KC483218
Ericaceae	Phyllodoce caerulea (L.) Bab.	Aiken_02-014a_CAN	FCA1661-11	CAN585781	Aiken, S.G.; Kinjugalik-Hughson, Paula	07-Apr-2002	Canada	Nunavut	Baffin Island	Iqaluit	Hillside near tundra valley.	63.7333	-68.4667		552[0n]	715[0n]	KC483431	KC475272
Ericaceae	Phyllodoce caerulea (L.) Bab.	Aiken_04-025_CAN	FCA1660-11	CAN586498	Aiken, S.G.; LeBlanc, M.	07-Sep-2004	Canada	Nunavut	Baffin Island	Ogac Lake	Ney Harbour. Inner basin.	62.8367	-67.3578		552[0n]	771[0n]	KC483432	KC475273
Ericaceae	Phyllodoce caerulea (L.) Bab.	Aiken_04-017_CAN	FCA1659-11	CAN586490	Aiken, S.G.; LeBlanc, M.	07-Jun-2004	Canada	Nunavut	Baffin Island	Iqaluit	Run-off stream between Apex and Iqaluit.	63.7383	-68.4819		552[0n]	771[0n]	KC483433	KC475274
Ericaceae	Phyllodoce caerulea (L.) Bab.	Consaul_3809_CAN	FCA2092-11	CAN599328	Consaul, L.L. et al.	28-Jun-2010	Canada	Nunavut	Hudsons Bay	Belcher Islands	Flaherty Island. In the vicinity of the fresh water lake in lowlands 1 km W of Kihlbay.	56.472	-79.042	20	552[0n]	771[0n]	KC483434	KC475275
Ericaceae	Pyrola grandiflora Radius	Gillespie_9808_CAN	FCA2768-11	CAN599154	Gillespie, L.J.; Saarela, J.M.; Doubt, J.; Bull, R.D.; Sokoloff, P.C.	14-Jul-2010	Canada	Northwest Territories	Victoria Island	Minto Inlet	Small unnamed lake 200m NE of Fish lake on lower Kuujjua River, 17 km SE of Minto Inlet	71.272	-116.467	75	552[0n]	771[0n]	KC483811	KC475641
Ericaceae	Pyrola grandiflora Radius	Gillespie_8707	FCA697-10	CAN595188	Gillespie, L.J.; Saarela, J.M.; Consaul, L.L.; Bull, R.D.	01-Jul-2009	Canada	Northwest Territories	Mainland Northwest Territories	Paulatuk	About 3 km S of Paulatuk, between road and Darnley Bay	69.392	-124.056	35	552[0n]	771[0n]	KC483812	KC475642
Ericaceae	Pyrola grandiflora Radius	Hedderson_5988_CAN	FCA2352-11	CAN556128	Hedderson, T.A.	02-Jul-1988	Canada	Nunavut		Ellesmere Island	Borup Fiord	80.783	-81.75	120	552[0n]	630[0n]	KC483813	KC475643
Ericaceae	Pyrola grandiflora Radius	Burt_s.n._CAN593350	FCA274-09	CAN593350	Burt, P.	02-Jul-2008	Canada	Nunavut	Kitikmeot Region	Bathurst Inlet	Community of Bathurst Inlet	66.839	-108.035	1	552[0n]	634[0n]	KC483814	KC475644
Ericaceae	Pyrola grandiflora Radius	Brysting_01-051_CAN	FCA1544-11	CAN583953	Aiken, S.G.; Brysting, A.	27-Jul-2001	Canada	Nunavut	Rankin Inlet		Adjacent to road below the graveyard.	62.8	-92.1		552[0n]	755[0n]	KC483815	KC475645
Ericaceae	Pyrola grandiflora Radius	Gillespie_8809	FCA756-10	CAN595261	Gillespie, L.J.; Saarela, J.M.; Consaul, L.L.; Bull, R.D.; Boxwell, J.; Hunter, C.	06-Jul-2009	Canada	Northwest Territories	Mainland Northwest Territories	Tuktut Nogait National Park	Hornaday River, ~1 km downstream of valley leading to Castle Butte.	68.206	-121.844	422	552[0n]	737[0n]	KC483816	KC475646
Ericaceae	Pyrola grandiflora Radius	Consaul_3737_CAN	FCA2074-11	CAN599505	Consaul, L.L. et al.	27-Jun-2010	Canada	Nunavut	Hudsons Bay	Belcher Islands	Tukarak Island, slightly east facing slope below large rock hills, 50 m from shore.	56.386	-78.872	4	552[0n]	771[0n]	KC483817	KC475647
Ericaceae	Pyrola grandiflora Radius	Elven_3579-9_CAN	FCA1543-11	CAN583612	Elven, R.	08-Feb-1999	Canada	Nunavut	Baffin Island	Iqaluit	Iqaluit, hills just NE of settlement.	63.75	-68.5		552[0n]	759[0n]	KC483818	KC475648
Ericaceae	Rhododendron lapponicum (L.) Wahlenb.	Gillespie_et_al_7460	FCA010-09	CAN592364	Gillespie, L.J.; Saarela, J.M.; Consaul, L.L.; Bull, R.D.	03-Jul-2008	Canada	Nunavut	Victoria Island	Oterkvik Point	Camp 13 km north of Oterkvik Point, 10 km north of coast at Coronation Gulf: upper camp area.	68.739	-112.625	55		771[0n]		KC475677
Ericaceae	Rhododendron lapponicum (L.) Wahlenb.	Gillespie_9092	FCA853-10	CAN595436	Gillespie, L.J.; Saarela, J.M.; Consaul, L.L.; Bull, R.D.; Boxwell, J.; Hunter, C.	18-Jul-2009	Canada	Northwest Territories	Mainland Northwest Territories	Tuktut Nogait National Park	2-3 km SE of Paulatuk (within sight of hamlet).	68.997	-122.739	430	552[0n]	771[0n]	KC483871	KC475678
Ericaceae	Rhododendron lapponicum (L.) Wahlenb.	Gillespie_9803_CAN	FCA2765-11	CAN598958	Gillespie, L.J.; Saarela, J.M.; Doubt, J.; Bull, R.D.; Sokoloff, P.C.	14-Jul-2010	Canada	Northwest Territories	Victoria Island	Minto Inlet	Small unnamed lake 200m NE of Fish lake on lower Kuujjua River, 17 km SE of Minto Inlet	71.215	-116.509	53	552[0n]	769[0n]	KC483872	KC475679
Ericaceae	Rhododendron lapponicum (L.) Wahlenb.	Consaul_3515_CAN	FCA2017-11	CAN599325	Consaul, L.L.; Tsujimoto, M.; Ip, M.; Charette, D.; Kattuck, E.; Ekidlak, C.; Ekidlak, A.; Inuktaluk, M.; Kudluarok Sr., S.	20-Jun-2010	Canada	Nunavut	Hudsons Bay	Belcher Islands	Flaherty Island. Camp on Harp Seal Lake, 35 km SW of Sanikiluaq.	56.317	-79.444	45	552[0n]	730[0n]	KC483873	KC475680
Ericaceae	Rhododendron lapponicum (L.) Wahlenb.	Gillespie_8534	FCA587-10	CAN594895	Gillespie, L.J.; Saarela, J.M.; Consaul, L.L.; Bull, R.D.	27-Jun-2009	Canada	Northwest Territories	Mainland Northwest Territories	Paulatuk	Near coast, north of Brock River delta.	69.467	-124.211	4	552[0n]	771[0n]	KC483874	KC475681
Ericaceae	Rhododendron lapponicum (L.) Wahlenb.	Gillespie_et_al_7428	FCA003-09	CAN592365	Gillespie, L.J.; Saarela, J.M.; Consaul, L.L.; Bull, R.D.	30-Jun-2008	Canada	Nunavut	Baffin Island	Iqaluit	Iqaluit. Slopes along east side of Federal Ave., east of airport.	63.803	-68.619	198	552[0n]	771[0n]	KC483875	KC475682
Ericaceae	Rhododendron tomentosum Harmaja subsp. decumbens (Aiton) Elven & D.F. Murray	Saarela_1532_CAN	FCA2592-11	CAN598314	Saarela, J.M.; Bull, R.D.; Sokoloff, P.C.	28-Jul-2010	Canada	Northwest Territories	Mainland Northwest Territories	Yellowknife	~4 km along dirt road to Vee Lake (turnoff to unnamed dirt road 45 km N of jct of Hwy #4 and #5 just past Giant Mine), N of Trapper Lake	62.533	-114.356	197	552[0n]	754[0n]	KC483876	KC475683
Ericaceae	Rhododendron tomentosum Harmaja subsp. decumbens (Aiton) Elven & D.F. Murray	Burt_s.n._CAN593336	FCA267-09	CAN593336	Burt, P.	27-Jul-2008	Canada	Nunavut	Kitikmeot Region	Bathurst Inlet	South Quadjuk Island, sandstone heads area.	66.861	-107.91	34	552[0n]	771[0n]	KC483877	KC475684
Ericaceae	Rhododendron tomentosum Harmaja subsp. decumbens (Aiton) Elven & D.F. Murray	Consaul_3790a_CAN	FCA2085-11	CAN599342	Consaul, L.L. et al.	28-Jun-2010	Canada	Nunavut	Hudsons Bay	Belcher Islands	Flaherty Island. Rocky ledges above fresh lake in lowlands 1 km W of Kihlbay.	56.472	-79.042	30	552[0n]	771[0n]	KC483878	KC475685
Ericaceae	Rhododendron tomentosum Harmaja subsp. decumbens (Aiton) Elven & D.F. Murray	Gillespie_et_al_7849	FCA118-09	CAN592362	Gillespie, L.J.; Saarela, J.M.; Consaul, L.L.; Bull, R.D.	12-Jul-2008	Canada	Nunavut	Victoria Island	Johansen Bay	Johansen Bay, 18 km east-northeast of main coastal airstrip. Nakoyoktok River at outflow of large unnamed lake.	68.719	-110.783	25	552[0n]	771[0n]	KC483879	KC475686
Ericaceae	Vaccinium uliginosum L.	Gillespie_8755	FCA726-10	CAN595233	Gillespie, L.J.; Saarela, J.M.; Consaul, L.L.; Bull, R.D.; Boxwell, J.; Hunter, C.	03-Jul-2009	Canada	Northwest Territories	Mainland Northwest Territories	Tuktut Nogait National Park	Vicinity of large unnamed lake just N of Canoe Lake. In proposed extension area of Tuktut Nogait Park, 1-2 km S of current border.	68.064	-121.603	425	552[0n]		KC484306
Ericaceae	Vaccinium uliginosum L.	Gillespie_8667	FCA678-10	CAN595130	Gillespie, L.J.; Saarela, J.M.; Consaul, L.L.; Bull, R.D.	30-Jun-2009	Canada	Northwest Territories	Mainland Northwest Territories	Paulatuk	2-3 km SE of Paulatuk (within sight of hamlet).	69.356	-124.167	35	552[0n]		KC484307
Ericaceae	Vaccinium uliginosum L.	Saarela_1523_CAN	FCA2583-11	CAN598590	Saarela, J.M.; Bull, R.D.; Sokoloff, P.C.	28-Jul-2010	Canada	Northwest Territories	Mainland Northwest Territories	Yellowknife	~4 km along dirt road to Vee Lake (turnoff to unnamed dirt road 45 km N of jct of Hwy #4 and #5 just past Giant Mine), N of Trapper Lake	62.533	-114.356	197	552[0n]	768[0n]	KC484308	KC476087
Ericaceae	Vaccinium uliginosum L.	Elven_3268-99_CAN	FCA1666-11	CAN583810	Elven, R.	25-Aug-1999	Canada	Nunavut	Devon Island	Croker Bay	Croker Bay, E side near entrance.	74.5333	-82.7833		552[0n]		KC484309
Ericaceae	Vaccinium uliginosum L.	Gillespie_6715_CAN	FCA1664-11	CAN585117	Gillespie, L.J.; Consaul, L.L.; Soreng, R.J.	08-Feb-1999	Canada	Nunavut	Baffin Island	Savage Harbour	V-shaped lake 1.5 km S of Savage Harbour	61.8192	-65.7103	55	552[0n]		KC484310
Ericaceae	Vaccinium uliginosum L.	Hurst_6_CAN	FCA1663-11	CAN584756	Hurst, Paul A.	08-Jun-2001	Canada	Nunavut	Brevoort Island		Around glacier stream, in the tundra, near the seashore.	63.3397	-64.1458		552[0n]		KC484311
Ericaceae	Vaccinium uliginosum L.	Consaul_3509_CAN	FCA2015-11	CAN599575	Consaul, L.L.; Tsujimoto, M.; Ip, M.; Charette, D.; Kattuck, E.; Ekidlak, C.; Ekidlak, A.	19-Jun-2010	Canada	Nunavut	Hudsons Bay	Belcher Islands	Flaherty Island. ~20 km SW of Sanikiluaq. Upland about 0.3 km from coast.	56.422	-79.364	26	552[0n]	694[0n]	KC484312	KC476088
Ericaceae	Vaccinium uliginosum L.	Gillespie_9796_CAN	FCA2761-11	CAN598591	Gillespie, L.J.; Saarela, J.M.; Doubt, J.; Bull, R.D.; Sokoloff, P.C.	14-Jul-2010	Canada	Northwest Territories	Victoria Island	Minto Inlet	Wet sedge meadow between two small lakes NE of Fish lake on lower Kuujjua River, 17 km SE of Minto Inlet, Approx. 4 km E of Uluhaktok Fishing Camp	71.272	-116.467	75	552[0n]	734[0n]	KC484313	KC476089
Ericaceae	Vaccinium uliginosum L.	Gillespie_et_al_7848	FCA117-09	CAN592368	Gillespie, L.J.; Saarela, J.M.; Consaul, L.L.; Bull, R.D.	12-Jul-2008	Canada	Nunavut	Victoria Island	Johansen Bay	Johansen Bay, 18 km east-northeast of main coastal airstrip. Nakoyoktok River at outflow of large unnamed lake.	68.719	-110.783	25	552[0n]	771[0n]	KC484314	KC476090
Ericaceae	Vaccinium vitis-idaea L. subsp. minus (Lodd., G. Lodd. & W. Lodd.) Hultén	Aiken_02-002b_CAN	FCA1667-11	CAN585829	Aiken, S.G.; Mallory, C.	07-Mar-2002	Canada	Nunavut	Baffin Island	Iqaluit	Near end of the main runway.	63.7333	-68.5667		552[0n]	762[0n]	KC484315	KC476091
Ericaceae	Vaccinium vitis-idaea L. subsp. minus (Lodd., G. Lodd. & W. Lodd.) Hultén	Consaul_4128_CAN	FCA1967-11	CAN599871	Consaul, L.L.; Charette, D.	14-Aug-2010	Canada	Nunavut	Hudson Bay	Belcher Islands	Flaherty Island. Sanikiluaq. Plot 4. Along northern shore of lake, to east of school and to west of N-S road.	56.594	-79.225	10	552[0n]	771[0n]	KC484316	KC476092
Ericaceae	Vaccinium vitis-idaea L. subsp. minus (Lodd., G. Lodd. & W. Lodd.) Hultén	Burt_s.n._CAN593363	FCA283-09	CAN593363	Burt, P.	02-Jul-2008	Canada	Nunavut	Kitikmeot Region	Bathurst Inlet	Community of Bathurst Inlet	66.839	-108.035	1	552[0n]	771[0n]	KC484317	KC476093
Ericaceae	Vaccinium vitis-idaea L. subsp. minus (Lodd., G. Lodd. & W. Lodd.) Hultén	Aiken_97-046_CAN	FCA2342-11	CAN578530	Aiken, S.G.; McJannet, C.	27-Aug-1997	Canada	Nunavut		Baffin Island	Iqaluit	63.583	-68.7333		552[0n]	687[0n]	KC484318	KC476094
Ericaceae	Vaccinium vitis-idaea L. subsp. minus (Lodd., G. Lodd. & W. Lodd.) Hultén	Pokiak_45_CAN	FCA2341-11	CAN586840	Pokiak, M.	12-Aug-2003	Canada	Northwest Territories		Mainland Northwest Territoires	Tuktoyaktuk	69.45	-133.033	5.18166	552[0n]	771[0n]	KC484319	KC476095
Ericaceae	Vaccinium vitis-idaea L. subsp. minus (Lodd., G. Lodd. & W. Lodd.) Hultén	Gillespie_et_al_8037	FCA147-09	CAN592358	Gillespie, L.J.; Saarela, J.M.; Consaul, L.L.; Bull, R.D.	18-Jul-2008	Canada	Nunavut	Victoria Island	Johansen Bay	Johansen Bay, 18 km east-northeast of airstrip. Nakoyoktok River at outflow of large unnamed lake.	68.719	-110.783	25	552[0n]	771[0n]	KC484320	KC476096
Fabaceae	Astragalus alpinus L.	Gillespie_et_al_7712	FCA089-09	CAN592345	Gillespie, L.J.; Saarela, J.M.; Consaul, L.L.; Bull, R.D.	07-Jul-2008	Canada	Nunavut	Victoria Island	Oterkvik Point	Coronation Gulf: bay east of Oterkvik Point.	68.531	-112.703	13	552[0n]	777[0n]	KC482061	KC474139
Fabaceae	Astragalus alpinus L.	Gillespie_5848_CAN	FCA1444-11	CAN585136	Gillespie, L.J.	20-Aug-1994	Canada	Nunavut	Victoria Island (Nunavut)	Cambridge Bay	Victoria Island.	69.117	-105.05		552[0n]	777[0n]	KC482062	KC474140
Fabaceae	Astragalus alpinus L.	Brunton_10684_CAN	FCA1431-11	CAN565131	Brunton, D.F.; McIntosh, K.L.	29-Jul-1991	Canada	Nunavut	Arctic Mainland	West Hudson Bay	Rankin Inlet	62.48	-92.05		552[0n]	763[0n]	KC482063	KC474141
Fabaceae	Astragalus alpinus L.	Gillespie_9740_CAN	FCA2734-11	CAN598372	Gillespie, L.J.; Saarela, J.M.; Doubt, J.; Bull, R.D.; Sokoloff, P.C.	13-Jul-2010	Canada	Northwest Territories	Victoria Island	Minto Inlet	Plateau E of Fish lake on lower Kuujjua River, 17 km SE of Minto Inlet, Approx. 4 km E of Uluhaktok Fishing Camp	71.277	-116.516	113	552[0n]	776[0n]	KC482064	KC474142
Fabaceae	Astragalus alpinus L.	Gillespie_8779	FCA741-10	CAN595247	Gillespie, L.J.; Saarela, J.M.; Consaul, L.L.; Bull, R.D.; Boxwell, J.; Hunter, C.	04-Jul-2009	Canada	Northwest Territories	Mainland Northwest Territories	Tuktut Nogait National Park	3 km ESE of junction with Little Hornaday River, NE bank.	68.083	-121.633	425	552[0n]	709[0n]	KC482065	KC474143
Fabaceae	Astragalus alpinus L.	Saarela_1431_CAN	FCA2491-11	CAN598376	Saarela, J.M.; Bull, R.D.	05-Jul-2010	Canada	Northwest Territories	Victoria Island	Ulakhaktok	Adjacent to Kings Bay, across water from `Old Holman`: N side of Uluhaktok	70.735	-117.761	6	552[0n]	776[0n]	KC482066	KC474144
Fabaceae	Astragalus alpinus L.	Brunton_9812_CAN	FCA1429-11	CAN549964	Brunton, D.F.; McIntosh, K.L.	25-Jul-1990	Canada	Nunavut	Canadian Arctic Archipelago	Baffin Island	Iqaluit	63.445	-68.335		552[0n]	776[0n]	KC482067	KC474145
Fabaceae	Astragalus alpinus L.	Gillespie_et_al_7423	FCA001-09	CAN592352	Gillespie, L.J.; Saarela, J.M.; Consaul, L.L.; Bull, R.D.	30-Jun-2008	Canada	Nunavut	Baffin Island	Iqaluit	Iqaluit. Slopes along east side of Federal Ave., east of airport.	63.803	-68.619	198	552[0n]		KC482068
Fabaceae	Astragalus alpinus L.	Consaul_3713_CAN	FCA2068-11	CAN599530	Consaul, L.L. et al.	27-Jun-2010	Canada	Nunavut	Hudsons Bay	Belcher Islands	Tukarak Island, slightly east facing slope below large rock hills, 50 m from shore.	56.386	-78.872	4	552[0n]	706[0n]	KC482069	KC474146
Fabaceae	Astragalus alpinus L.	Bosquet_22	FCA229-09	CAN593618	Bosquet, L.	07-Jul-2009	Canada	Nunavut	Melville Island		Melville Island, approximately 5 km from the south-central coastline.	74.908	-108.891		552[0n]	777[0n]	KC482070	KC474147
Fabaceae	Astragalus alpinus L.	Gillespie_7156_CAN	FCA1445-11	CAN586150	Gillespie, L.J.; Bickerton, H.; Consaul, L.L.	21-Jul-2003	Canada	Northwest Territories	Banks Island (Northwest Territories)	De Salis Bay	~2km N of Sandhill River, ~2.5 km W of Windrum Lagoon: near shore of small lake.	71.47	-121.884	13	552[0n]		KC482071
Fabaceae	Astragalus alpinus L.	Burt_s.n._CAN593330	FCA263-09	CAN593330	Burt, P.	27-Jul-2008	Canada	Nunavut	Kitikmeot Region	Bathurst Inlet	South Quadjuk Island, sandstone heads area.	66.861	-107.91	34
Fabaceae	Astragalus americanus (Hook.) M.E. Jones	Saarela_1567_CAN	FCA2627-11	CAN598315	Saarela, J.M.; Bull, R.D.; Sokoloff, P.C.	28-Jul-2010	Canada	Northwest Territories	Mainland Northwest Territories	Yellowknife	~4 km along dirt road to Vee Lake (turnoff to unnamed dirt road 45 km N of jct of Hwy #4 and #5 just past Giant Mine), N of Trapper Lake	62.533	-114.356	197	523[0n]	777[0n]	KC482072	KC474148
Fabaceae	Astragalus bodinii E. Sheld.	Sokoloff_10-15_CAN	FCA2573-11	CAN596171	Saarela, J.M.; Bull, R.D.; Sokoloff, P.C.	28-Jul-2010	Canada	Northwest Territories	Mainland Northwest Territories	Yellowknife	~4 km along dirt road to Vee Lake (turnoff to unnamed dirt road 45 km N of jct of Hwy #4 and #5 just past Giant Mine), N of Trapper Lake	62.533	-114.356	197	552[0n]	777[0n]	KC482073	KC474149
Fabaceae	Astragalus eucosmus B.L. Rob.	Aiken_02-064_CAN	FCA1448-11	CAN585790	Aiken, S.G.; Iles, R.	14-Jul-2002	Canada	Nunavut	Baffin Island	Apex	Start of trail to Tarr Inlet	63.717	-68.4		552[0n]		KC482074
Fabaceae	Astragalus eucosmus B.L. Rob.	Consaul_3749_CAN	FCA2077-11	CAN599525	Consaul, L.L. et al.	27-Jun-2010	Canada	Nunavut	Hudsons Bay	Belcher Islands	Tukarak Island, slightly east facing slope below large rock hills, 50 m from shore.	56.386	-78.872	4	552[0n]	706[0n]	KC482075	KC474150
Fabaceae	Astragalus eucosmus B.L. Rob.	Aiken_86-335_CAN	FCA1425-11	CAN518216	Aiken, S.G., Campbell, C.; Robinson, E.	16-Aug-1986	Canada	Nunavut	Canadian Arctic Archipelago	Baffin Island	Iqaluit	63.44	-68.27		552[0n]		KC482076
Fabaceae	Astragalus eucosmus B.L. Rob.	Cooper_1138_CAN	FCA1454-11	CAN486328	Cooper, P.F	15-Jul-1980	Canada	Yukon	Herschel Island	Ivvavik National Park	Near Ivvavik National Park. Stream delta, SW end.	69.577	-139.243		552[0n]	595[0n]	KC482077	KC474151
Fabaceae	Astragalus eucosmus B.L. Rob.	Sokoloff_10-10_CAN	FCA2786-11	CAN596179	Saarela, J.M.; Bull, R.D.; Sokoloff, P.C.	28-Jul-2010	Canada	Northwest Territories	Mainland Northwest Territories	Yellowknife	~4 km along dirt road to Vee Lake (turnoff to unnamed dirt road 45 km N of jct of Hwy #4 and #5 just past Giant Mine), N of Trapper Lake	62.533	-114.356	197	552[0n]	763[0n]	KC482078	KC474152
Fabaceae	Astragalus eucosmus B.L. Rob.	Gillett_19055_CAN	FCA1424-11	CAN466236	Gillett, J.M.	26-Jul-1982	Canada	Nunavut	Canadian Arctic Archipelago	Baffin Island	Iqaluit	63.45	-68.31		552[0n]	706[0n]	KC482079	KC474153
Fabaceae	Astragalus eucosmus B.L. Rob.	Archambault_AA253_CAN	FCA1423-11	CAN586793	Archambault, A.	04-Aug-2005	Canada	Nunavut	Canadian Arctic Archipelago	Baffin Island	Kimmirut	62.51	-69.52		552[0n]	776[0n]	KC482080	KC474154
Fabaceae	Astragalus nutzotinensis J. Rousseau	Consaul_932_CAN	FCA1452-11	CAN550794	Consaul, L.L.; Aiken, S.G.	08-Jul-1990	Canada	Yukon				69.167	-140.25		552[0n]	587[0n]	KC482081	KC474155
Fabaceae	Astragalus richardsonii E. Sheld.	Gillespie_9473_CAN	FCA2644-11	CAN598373	Gillespie, L.J.; Saarela, J.M.; Doubt, J.; Bull, R.D.; Sokoloff, P.C.	07-Jul-2010	Canada	Northwest Territories	Victoria Island	Minto Inlet	8 km NE of Minto Inlet in valley at small river that feeds into head of Inlet (Minto GEM Camp - 2010)	71.619	-115.493	100	552[0n]	777[0n]	KC482082	KC474156
Fabaceae	Astragalus richardsonii E. Sheld.	Salokangas_30_CAN	FCA1430-11	CAN586816	Salokangas, R.	23-Jul-2003	Canada	Northwest Territories	Canadian Arctic Archipelago	Victoria Island	Uluhaktok	70.764	-117.888			713[0n]		KC474157
Fabaceae	Astragalus richardsonii E. Sheld.	Aiken_99-198_CAN	FCA1447-11	CAN582510	Aiken, S.G.	02-Jul-1999	Canada	Northwest Territories	Banks Island (Northwest Territories)	Aulavik National Park.	Besides the Thomsen River, on a flat area, the site of a former parkall for the Renewable Resources study.	73.825	-119.87		552[0n]		KC482083
Fabaceae	Astragalus richardsonii E. Sheld.	Saarela_1420_CAN	FCA2480-11	CAN599269	Saarela, J.M.; Bull, R.D.	05-Jul-2010	Canada	Northwest Territories		Victoria Island	Uluhaktok	70.735	-117.761	6	552[0n]	766[0n]	KC482084	KC474158
Fabaceae	Astragalus richardsonii E. Sheld.	Gillespie_8937	FCA808-10	CAN595410	Gillespie, L.J.; Saarela, J.M.; Consaul, L.L.; Bull, R.D.; Boxwell, J.; Hunter, C.	10-Jul-2009	Canada	Northwest Territories	Mainland Northwest Territories	Tuktut Nogait National Park	West side of Hornaday River, east of Castle Butte.	68.406	-121.989	375	552[0n]	744[0n]	KC482085	KC474159
Fabaceae	Astragalus richardsonii E. Sheld.	Gillespie_et_al_7518	FCA037-09	CAN592347	Gillespie, L.J.; Saarela, J.M.; Consaul, L.L.; Bull, R.D.	04-Jul-2008	Canada	Nunavut	Victoria Island	Oterkvik Point	Oterkvik Point vicinity. Slope of small escarpment south of camp: ca. 10 km north of Coronation Gulf coast, 13 km north of point.	68.694	-112.633	55	552[0n]	608[0n]	KC482086	KC474160
Fabaceae	Astragalus richardsonii E. Sheld.	Gillespie_7176_CAN	FCA1443-11	CAN586286	Gillespie, L.J.; Bickerton, H.; Consaul, L.L.	22-Jul-2003	Canada	Northwest Territories	Banks Island (Northwest Territories)	De Salis Bay	Flat plain along Sandhill River, 1.5-2km from mouth.	71.454	-121.868	4	522[0n]		KC482087
Fabaceae	Astragalus richardsonii E. Sheld.	Gillespie_7083_CAN	FCA1449-11	CAN586167	Gillespie, L.J.; Bickerton, H.; Consaul, L.L.	15-Jul-2003	Canada	Northwest Territories	Banks Island (Northwest Territories)	Masik River Valley	Hills on S side of valley, SSW of large oblong lake.	71.583	-123.171	100	552[0n]	637[0n]	KC482088	KC474161
Fabaceae	Astragalus richardsonii E. Sheld.	Gillespie_8778	FCA740-10	CAN595248	Gillespie, L.J.; Saarela, J.M.; Consaul, L.L.; Bull, R.D.; Boxwell, J.; Hunter, C.	04-Jul-2009	Canada	Northwest Territories	Mainland Northwest Territories	Tuktut Nogait National Park	Hillside facing Uyarsivik Lake.	68.058	-121.639	425	552[0n]	757[0n]	KC482089	KC474162
Fabaceae	Astragalus umbellatus Bunge	Elven_2046-9_CAN	FCA1450-11	CAN583698	Elven, R.	03-Aug-1999	Canada	Yukon	Yukon Mainland	Ivvavik National Park	Ivvavik National Park, Buckland Hills, NW part.	69.417	-139.633		552[0n]	518[1n]	KC482090	KC474163
Fabaceae	Astragalus umbellatus Bunge	Bennett_08-250_CAN	FCA1428-11	CAN590190	Bennett, B.A.; Wolfe, S.; Mcleod, S.	18-Jul-2008	Canada	Yukon	Arctic Mainland	Ivvavik National Park	Meskeg Creek	68.82	-140.473	417	552[0n]	782[0n]	KC482091	KC474164
Fabaceae	Hedysarum americanum (Michx. ex Pursh) Britton	Gillespie_9480_CAN	FCA2651-11	CAN599096	Gillespie, L.J.; Saarela, J.M.; Doubt, J.; Bull, R.D.; Sokoloff, P.C.	07-Jul-2010	Canada	Northwest Territories	Victoria Island	Minto Inlet	8 km NE of Minto Inlet in valley at small river that feeds into head of Inlet (Minto GEM Camp - 2010)	71.619	-115.493	100	552[0n]	768[0n]	KC482945	KC474872
Fabaceae	Hedysarum americanum (Michx. ex Pursh) Britton	Gillespie_8934	FCA807-10	CAN595407	Gillespie, L.J.; Saarela, J.M.; Consaul, L.L.; Bull, R.D.; Boxwell, J.; Hunter, C.	10-Jul-2009	Canada	Northwest Territories	Mainland Northwest Territories	Tuktut Nogait National Park	Castle Butte, near summit.	68.406	-121.989	375	552[0n]	768[0n]	KC482946	KC474873
Fabaceae	Hedysarum americanum (Michx. ex Pursh) Britton	Saarela_1471_CAN	FCA2531-11	CAN599092	Saarela, J.M.; Bull, R.D.	05-Jul-2010	Canada	Northwest Territories	Victoria Island	Ulakhaktok	Behind Helen Kalvak Elihakvik School and eastwards toward the fishing dock east of Uluhaktok	70.738	-117.762	15	552[0n]	768[0n]	KC482947	KC474874
Fabaceae	Hedysarum americanum (Michx. ex Pursh) Britton	Pokiak_29_CAN	FCA1432-11	CAN586867	Pokiak, M.	21-Jul-2003	Canada	Northwest Territories	Canadian Arctic Archipelago	Victoria Island	Uluhaktok	70.764	-117.888		552[0n]	767[0n]	KC482948	KC474875
Fabaceae	Hedysarum americanum (Michx. ex Pursh) Britton	Brunton_10515_CAN	FCA1433-11	CAN565045	Brunton, D.F.; McIntosh, K.L.	26-Jul-1991	Canada	Nunavut	Arctic Mainland	West Hudson Bay	Rankin Inlet	62.55	-92.44		552[0n]	767[0n]	KC482949	KC474876
Fabaceae	Hedysarum americanum (Michx. ex Pursh) Britton	Burt_s.n._CAN593331	FCA264-09	CAN593331	Burt, P.	27-Jul-2008	Canada	Nunavut	Kitikmeot Region	Bathurst Inlet	South Quadjuk Island, sandstone heads area.	66.861	-107.91	34	552[0n]	768[0n]	KC482950	KC474877
Fabaceae	Hedysarum americanum (Michx. ex Pursh) Britton	Gillespie_et_al_7819	FCA112-09	CAN592344	Gillespie, L.J.; Saarela, J.M.; Consaul, L.L.; Bull, R.D.	12-Jul-2008	Canada	Nunavut	Victoria Island	Johansen Bay	Johansen Bay, 18 km east-northeast of main coastal airstrip. Nakoyoktok River at outflow of large unnamed lake.	68.719	-110.783	25	552[0n]	768[0n]	KC482951	KC474878
Fabaceae	Hedysarum boreale Nutt. subsp. mackenziei (Richardson) S.L. Welsh	Gillespie_8664	FCA675-10	CAN595127	Gillespie, L.J.; Saarela, J.M.; Consaul, L.L.; Bull, R.D.	30-Jun-2009	Canada	Northwest Territories	Mainland Northwest Territories	Paulatuk	Unnamed lake (~1 x 0.5 km) ~2.5 km NW of lower Brock River.	69.356	-124.167	35	552[0n]	751[0n]	KC482952	KC474879
Fabaceae	Hedysarum boreale Nutt. subsp. mackenziei (Richardson) S.L. Welsh	Gillespie_9713_CAN	FCA2717-11	CAN599041	Gillespie, L.J.; Saarela, J.M.; Doubt, J.; Bull, R.D.; Sokoloff, P.C.	12-Jul-2010	Canada	Northwest Territories	Victoria Island	Minto Inlet	Plateau E of Fish lake on lower Kuujjua River, 17 km SE of Minto Inlet, Approx. 4 km E of Uluhaktok Fishing Camp	71.283	-116.481	90	552[0n]	767[0n]	KC482953	KC474880
Fabaceae	Hedysarum boreale Nutt. subsp. mackenziei (Richardson) S.L. Welsh	Buck_sn_CAN582885	FCA1446-11	CAN582885	Buck, R.	24-Jul-1999	Canada	Northwest Territories	Banks Island (Northwest Territories)	Sachs Harbour	Besides Sachs River on south facing banks north of the river	71.983	-125.083		552[0n]	571[0n]	KC482954	KC474881
Fabaceae	Hedysarum boreale Nutt. subsp. mackenziei (Richardson) S.L. Welsh	Consaul_1112_CAN	FCA1427-11	CAN582331	Consaul, L.L.; Gillespie, L.J.	22-Jul-1997	Canada	Nunavut	Canadian Arctic Archipelago	Victoria Island	Cambridge Bay	69.8	-105.8	30	552[0n]	767[0n]	KC482955	KC474882
Fabaceae	Hedysarum boreale Nutt. subsp. mackenziei (Richardson) S.L. Welsh	Saarela_1470_CAN	FCA2530-11	CAN598872	Saarela, J.M.; Bull, R.D.	05-Jul-2010	Canada	Northwest Territories	Victoria Island	Ulakhaktok	Behind Helen Kalvak Elihakvik School and eastwards toward the fishing dock east of Uluhaktok	70.738	-117.762	15	552[0n]	768[0n]	KC482956	KC474883
Fabaceae	Hedysarum boreale Nutt. subsp. mackenziei (Richardson) S.L. Welsh	Gillespie_et_al_7519	FCA038-09	CAN592346	Gillespie, L.J.; Saarela, J.M.; Consaul, L.L.; Bull, R.D.	04-Jul-2008	Canada	Nunavut	Victoria Island	Oterkvik Point	Oterkvik Point vicinity. Slope of small escarpment south of camp: ca. 10 km north of Coronation Gulf coast, 13 km north of point.	68.694	-112.633	55	552[0n]	766[2n]	KC482957	KC474884
Fabaceae	Hedysarum boreale Nutt. subsp. mackenziei (Richardson) S.L. Welsh	Gillespie_8844	FCA772-10	CAN595291	Gillespie, L.J.; Saarela, J.M.; Consaul, L.L.; Bull, R.D.; Boxwell, J.; Hunter, C.	06-Jul-2009	Canada	Northwest Territories	Mainland Northwest Territories	Tuktut Nogait National Park	3 km ESE of junction with Little Hornaday River, NE bank.	68.247	-121.814	435	552[0n]	751[0n]	KC482958	KC474885
Fabaceae	Lathyrus japonicus Willd.	Consaul_821_CAN	FCA1451-11	CAN550675	Consaul, L.L.; Aiken, S.G.	01-Jul-1990	Canada	Yukon	Yukon Mainland	Shingle Point (YK)	Gravel beside runway.	69.95	-137.233		552[0n]	685[0n]	KC483076	KC474945
Fabaceae	Lathyrus japonicus Willd.	Burt_s.n._CAN593337	FCA268-09	CAN593337	Burt, P.	27-Jul-2008	Canada	Nunavut	Kitikmeot Region	Bathurst Inlet	South Quadjuk Island, sandstone heads area.	66.861	-107.91	34	552[0n]	777[0n]	KC483077	KC474946
Fabaceae	Lathyrus japonicus Willd.	Consaul_3502_CAN	FCA2014-11	CAN599527	Consaul, L.L.; Tsujimoto, M.; Ip, M.; Charette, D.; Kattuck, E.; Ekidlak, C.; Ekidlak, A.	19-Jun-2010	Canada	Nunavut	Hudsons Bay	Belcher Islands	Flaherty Island. 8 km SW of Sanikiluaq, along coast.	56.611	-79.358	2	552[0n]	633[0n]	KC483078	KC474947
Fabaceae	Lathyrus japonicus Willd.	Riley_10069_CAN	FCA1435-11	CAN448894	Riley, J.L.	07-Aug-1978	Canada	Nunavut	Arctic Mainland	James Bay	Akimiski Island	52.57	-81.5		552[0n]	776[0n]	KC483079	KC474948
Fabaceae	Lupinus arcticus S. Watson	Gillett_18726_CAN	FCA1434-11	CAN464326	Gillett, J.M.	21-Jul-1981	Canada	Northwest Territories	Arctic Mainland	Tuktoyaktuk	Shore of Beaufort Sea	69.27	-133.02		552[0n]	768[0n]	KC483100	KC474964
Fabaceae	Lupinus arcticus S. Watson	Gillespie_8539	FCA591-10	CAN595911	Gillespie, L.J.; Saarela, J.M.; Consaul, L.L.; Bull, R.D.	27-Jun-2009	Canada	Northwest Territories	Mainland Northwest Territories	Paulatuk	Unnamed lake (~1 x 0.5 km) ~2.5 km NE of lower Brock River.	69.467	-124.211	4	552[0n]	770[0n]	KC483101	KC474965
Fabaceae	Lupinus arcticus S. Watson	Gillespie_8823	FCA759-10	CAN595266	Gillespie, L.J.; Saarela, J.M.; Consaul, L.L.; Bull, R.D.; Boxwell, J.; Hunter, C.	06-Jul-2009	Canada	Northwest Territories	Mainland Northwest Territories	Tuktut Nogait National Park	Vicinity of large unnamed lake just N of Canoe Lake. In proposed extension area of Tuktut Nogait Park, 1-2 km S of current border.	68.206	-121.844	422	552[0n]	755[0n]	KC483102	KC474966
Fabaceae	Lupinus arcticus S. Watson	Burt_s.n._CAN593389	FCA320-10	CAN593389	Burt, P.	08-Jul-2008	Canada	Nunavut	Kitikmeot Region: Bathurst Inlet		community of Bathurst Inlet.	66.84	-108.03	1	551[0n]	770[0n]	KC483103	KC474967
Fabaceae	Oxytropis arctica R. Br.	Gillespie_et_al_7462	FCA012-09	CAN592349	Gillespie, L.J.; Saarela, J.M.; Consaul, L.L.; Bull, R.D.	03-Jul-2008	Canada	Nunavut	Victoria Island	Oterkvik Point	Camp 13 km north of Oterkvik Point, 10 km north of coast at Coronation Gulf: upper camp area.	68.739	-112.625	55	552[0n]	775[2n]	KC483225	KC475056
Fabaceae	Oxytropis arctica R. Br.	Gillespie_6981_CAN	FCA1456-11	CAN585198b	Gillespie, L.J.; Consaul, L.L.	05-Aug-2000	Canada	Northwest Territories	Melville Island (Northwest Territories)	McCormick Inlet	~10 km SW of head of inlet at river delta.	75.788	-112.442	55	552[0n]	705[0n]	KC483226	KC475057
Fabaceae	Oxytropis arctica R. Br.	Gillespie_8752	FCA724-10	CAN595230	Gillespie, L.J.; Saarela, J.M.; Consaul, L.L.; Bull, R.D.; Boxwell, J.; Hunter, C.	03-Jul-2009	Canada	Northwest Territories	Mainland Northwest Territories	Tuktut Nogait National Park	Vicinity of large unnamed lake just N of Canoe Lake. In proposed extension area of Tuktut Nogait Park, 1-2 km S of current border.	68.064	-121.603	425	552[0n]	743[0n]	KC483227	KC475058
Fabaceae	Oxytropis arctica R. Br.	Gillespie_9474_CAN	FCA2645-11	CAN598308	Gillespie, L.J.; Saarela, J.M.; Doubt, J.; Bull, R.D.; Sokoloff, P.C.	07-Jul-2010	Canada	Northwest Territories	Victoria Island	Minto Inlet	8 km NE of Minto Inlet in valley at small river that feeds into head of Inlet (Minto GEM Camp - 2010)	71.619	-115.493	100	552[0n]	777[0n]	KC483228	KC475059
Fabaceae	Oxytropis arctica R. Br.	Aiken_99-011_CAN	FCA1455-11	CAN582416	Aiken, S.G.	01-Jul-1999	Canada	Northwest Territories	Banks Island (Northwest Territories)	Aulavik National Park	Banks Island, Aulavik National Park. Rocky hilltop near Shoran Lake.	73.512	-120.352		552[0n]	733[0n]	KC483229	KC475060
Fabaceae	Oxytropis arctica R. Br.	Gillespie_6959	FCA366-10	CAN585079	Gillespie, L.J.; Consaul, L.L.	03-Aug-2000	Canada	Northwest Territories	Melville Island, McCormick Inlet		ca. 10 km SW of head of inlet at river delta	75.79	-112.44	30	552[0n]	705[0n]	KC483230	KC475061
Fabaceae	Oxytropis arctica R. Br.	Saarela_1423_CAN	FCA2483-11	CAN599270	Saarela, J.M.; Bull, R.D.	05-Jul-2010	Canada	Northwest Territories		Victoria Island	Uluhaktok	70.735	-117.761	6	552[0n]	720[0n]	KC483231	KC475062
Fabaceae	Oxytropis arctica R. Br.	Gillespie_7166	FCA412-10	CAN586152	Gillespie, L.J.; Bickerton, H.; Consaul, L.L.	22-Jul-2003	Canada	Northwest Territories	Banks Island		De Salis Bay, 2.5-3km W of Windrum Lagoon. 1.5km N of Sandhill River	71.46	-121.89	7	552[0n]	638[0n]	KC483232	KC475063
Fabaceae	Oxytropis arctica R. Br.	Boles_RB00-24	FCA292-10	CAN592201	Boles, R.; Didiuk, A.; Benjamin, L.	08-Jul-2000	Canada	Nunavut	West Hudson Bay		McConnell River System, ca. 33 km from Hudson Bay coast	60.97	-94.93		552[0n]		KC483233
Fabaceae	Oxytropis arctica R. Br.	Bosquet_21	FCA227-09	CAN593617	Bosquet, L.	07-Jul-2009	Canada	Nunavut	Melville Island		Melville Island, approximately 5 km from the south-central coastline.	74.901	-109.592			777[0n]		KC475064
Fabaceae	Oxytropis arctica R. Br.	Consaul_1100_CAN	FCA1440-11	CAN582332	Consaul, L.L.; Gillespie, L.J.	20-Jul-1997	Canada	Nunavut	Canadian Arctic Archipelago	Victoria Island	Cambridge Bay	69.7	-105.5	15	552[0n]	776[0n]	KC483234	KC475065
Fabaceae	Oxytropis arctobia Bunge	Edlund_162_CAN	FCA1519-11	CAN524364	Edlund, S.A.	20-Jul-1987	Canada	Nunavut	Victoria Island		Namaycush Lake	70.4	-107.33		552[0n]	732[0n]	KC483235	KC475066
Fabaceae	Oxytropis arctobia Bunge	Gillespie_et_al_7463	FCA013-09	CAN592351	Gillespie, L.J.; Saarela, J.M.; Consaul, L.L.; Bull, R.D.	03-Jul-2008	Canada	Nunavut	Victoria Island	Oterkvik Point	Camp 13 km north of Oterkvik Point, 10 km north of coast at Coronation Gulf: upper camp area.	68.739	-112.625	55	552[0n]		KC483236
Fabaceae	Oxytropis arctobia Bunge	Gillespie_7243_CAN	FCA1465-11	CAN586733	Gillespie, L.J.; Bickerton, H.; Consaul, L.L.	26-Jul-2003	Canada	Northwest Territories	Banks Island (Northwest Territories)	Big Riv.	~20 km from mouth of river.	72.437	-124.739	30	552[0n]	777[0n]	KC483237	KC475067
Fabaceae	Oxytropis arctobia Bunge	Saarela_1429_CAN	FCA2489-11	CAN599287	Saarela, J.M.; Bull, R.D.	05-Jul-2010	Canada	Northwest Territories		Victoria Island	Uluhaktok	70.735	-117.761	6	0[0n]	724[0n]		KC475068
Fabaceae	Oxytropis arctobia Bunge	Gillespie_9711_CAN	FCA2716-11	CAN598984	Gillespie, L.J.; Saarela, J.M.; Doubt, J.; Bull, R.D.; Sokoloff, P.C.	12-Jul-2010	Canada	Northwest Territories	Victoria Island	Minto Inlet	Plateau E of Fish lake on lower Kuujjua River, 17 km SE of Minto Inlet, Approx. 4 km E of Uluhaktok Fishing Camp	71.283	-116.481	90	552[0n]	777[0n]	KC483238	KC475069
Fabaceae	Oxytropis arctobia Bunge	Gillespie_8750	FCA722-10	CAN595225	Gillespie, L.J.; Saarela, J.M.; Consaul, L.L.; Bull, R.D.; Boxwell, J.; Hunter, C.	03-Jul-2009	Canada	Northwest Territories	Mainland Northwest Territories	Tuktut Nogait National Park	Near Red Rocks Rising hiking area, west side of Hornaday River.	68.064	-121.603	425	552[0n]	727[0n]	KC483239	KC475070
Fabaceae	Oxytropis arctobia Bunge	Gillespie_8544	FCA596-10	CAN594982	Gillespie, L.J.; Saarela, J.M.; Consaul, L.L.; Bull, R.D.	27-Jun-2009	Canada	Northwest Territories	Mainland Northwest Territories	Paulatuk	Unnamed lake (~1 x 0.5 km) ~2.5 km NE of lower Brock River.	69.467	-124.211	4	552[0n]		KC483240
Fabaceae	Oxytropis arctobia Bunge	Aiken_99-033_CAN	FCA1464-11	CAN582421	Aiken, S.G.	09-Jul-1999	Canada	Northwest Territories	Banks Island (Northwest Territories)	Aulavik National Park	Banks Island, Aulavik National Park. Banks of the Thomsen River.	73.596	-120.046		552[0n]	777[0n]	KC483241	KC475071
Fabaceae	Oxytropis bellii (Britton ex Macoun) Palib.	Brunton_10756_CAN	FCA1439-11	CAN565145	Brunton, D.F.; McIntosh, K.L.	30-Jul-1991	Canada	Nunavut	Arctic Mainland	West Hudson Bay	Rankin Inlet	62.53	-92.11		552[0n]	664[0n]	KC483242	KC475072
Fabaceae	Oxytropis borealis DC. var. borealis	Gillespie_7202_CAN	FCA1463-11	CAN586132	Gillespie, L.J.; Bickerton, H.; Consaul, L.L.	23-Jul-2003	Canada	Northwest Territories	Banks Island (Northwest Territories)	De Salis Bay	Sandhill River, 3-4km from mouth.	71.455	-121.869	4	552[0n]	733[0n]	KC483243	KC475073
Fabaceae	Oxytropis borealis DC. var. borealis	Gillespie_7245	FCA413-10	CAN586300b	Gillespie, L.J.; Bickerton, H.; Consaul, L.L.	26-Jul-2003	Canada	Northwest Territories	Banks Island		Big River, N side, ~20km from mouth of river	72.44	-124.74	30	552[0n]	676[0n]	KC483244	KC475074
Fabaceae	Oxytropis borealis DC. var. borealis	Brunton_10688_CAN	FCA1441-11	CAN565144	Brunton, D.F.; McIntosh, K.L.	29-Jul-1991	Canada	Nunavut	Arctic Mainland	West Hudson Bay	Rankin Inlet	62.48	-92.05		552[0n]	776[0n]	KC483245	KC475075
Fabaceae	Oxytropis borealis DC. var. borealis	Brysting_01-097_CAN	FCA1462-11	CAN584741	Aiken, S.G.; Brysting, A.	31-Jul-2001	Canada	Nunavut	Southampton Island (Nunavut)	Coral Harbour	In natural rock garden` between Northern sotre and the beach.`	64.133	-83.167		552[0n]	706[0n]	KC483246	KC475076
Fabaceae	Oxytropis borealis DC. var. borealis	Harris_3698_CAN	FCA1461-11	CAN587085	Harris, J.G.; Taylor, D.L.	25-Jul-2004	Canada	Northwest Territories	Northwest Territories Mainland	Cape Bathurst Peninsula	ca 10 km SSW of Cape Bathurst.	70.494	-128.083	5	552[0n]	733[0n]	KC483247	KC475077
Fabaceae	Oxytropis borealis DC. var. borealis	Harris_3659_CAN	FCA1457-11	CAN587046	Harris, J.G.; Taylor, D.L.	24-Jul-2004	Canada	Northwest Territories	Northwest Territories Mainland	Cape Bathurst Peninsula	Shoreline	70.29	-128.8		552[0n]	777[0n]	KC483248	KC475078
Fabaceae	Oxytropis borealis DC. var. Viscida (Nutt.) S.L. Welsh	Consaul_969A_CAN	FCA1442-11	CAN550836	Consaul, L.L.; Aiken, S.G.	09-Jul-1990	Canada	Yukon	Arctic Mainland	Ivvavik National Park	Clarence Lagoon	69.35	-140.44		552[0n]	763[0n]	KC483249	KC475079
Fabaceae	Oxytropis deflexa (Pall.) DC. subsp. sericea (Torr. & A. Gray) Cody	Saarela_1558_CAN	FCA2618-11	CAN598403	Saarela, J.M.; Bull, R.D.; Sokoloff, P.C.	28-Jul-2010	Canada	Northwest Territories	Mainland Northwest Territories	Yellowknife	~4 km along dirt road to Vee Lake (turnoff to unnamed dirt road 45 km N of jct of Hwy #4 and #5 just past Giant Mine), N of Trapper Lake	62.533	-114.356	197	523[0n]	777[0n]	KC483250	KC475080
Fabaceae	Oxytropis deflexa (Pall.) DC. subsp. foliolosa (Hook.) Cody	Brunton_9783_CAN	FCA1438-11	CAN550001	Brunton, D.F.; McIntosh, K.L.	25-Jul-1990	Canada	Nunavut	Canadian Arctic Archipelago	Baffin Island	Iqaluit	63.445	-68.315		552[0n]	655[0n]	KC483251	KC475081
Fabaceae	Oxytropis deflexa (Pall.) DC. subsp. foliolosa (Hook.) Cody	Aiken_88-375_CAN	FCA1437-11	CAN534255	Aiken, S.G.	16-Jul-1988	Canada	Northwest Territories	Arctic Mainland	Tuktoyaktuk	Mackay Pingo	69.28	-132.33		552[0n]	776[0n]	KC483252	KC475082
Fabaceae	Oxytropis deflexa (Pall.) DC. subsp. foliolosa (Hook.) Cody	Gillespie_10129_CAN	FCA2900-11	CAN598345	Gillespie, L.J.; Saarela, J.M.; Doubt, J.; Bull, R.D.; Sokoloff, P.C.	23-Jul-2010	Canada	Northwest Territories	Victoria Island	Minto Inlet	River valley at N head of Minto Inlet, ~ 3 km from Inlet	71.68	-115.492	24		777[0n]		KC475083
Fabaceae	Oxytropis deflexa (Pall.) DC. subsp. foliolosa (Hook.) Cody	Aiken_05-004_CAN	FCA1453-11	CAN586923	Aiken, S.G.; Archambault, A.	27-Jul-2005	Canada	Nunavut	Baffin Island	Iqaluit	Causeway to Inuit Head.	63.75	-68.517		552[0n]	538[0n]	KC483253	KC475084
Fabaceae	Oxytropis deflexa (Pall.) DC. subsp. foliolosa (Hook.) Cody	Welsh_12342_CAN	FCA1436-11	CAN383298	Welsh, S.L.; Rigby, J.K.	01-Jul-1973	Canada	Northwest Territories	Arctic Mainland	Richardson Mountains	Bear Crek	67.44	-136.07		552[0n]	534[0n]	KC483254	KC475085
Fabaceae	Oxytropis maydelliana Trautv.	Brunton_9786_CAN	FCA1426-11	CAN550017	Brunton, D.F.; McIntosh, K.L.	25-Jul-1990	Canada	Nunavut	Canadian Arctic Archipelago	Baffin Island	Iqaluit	63.445	-68.315		552[0n]	755[0n]	KC483255	KC475086
Fabaceae	Oxytropis maydelliana Trautv.	Gillespie_et_al_7429	FCA004-09	CAN592350	Gillespie, L.J.; Saarela, J.M.; Consaul, L.L.; Bull, R.D.	30-Jun-2008	Canada	Nunavut	Baffin Island	Iqaluit	Iqaluit. Slopes along east side of Federal Ave., east of airport.	63.803	-68.619	198	552[0n]	777[0n]	KC483256	KC475087
Fabaceae	Oxytropis maydelliana Trautv.	Gillespie_et_al_7515	FCA036-09	CAN592348	Gillespie, L.J.; Saarela, J.M.; Consaul, L.L.; Bull, R.D.	04-Jul-2008	Canada	Nunavut	Victoria Island	Oterkvik Point	Oterkvik Point vicinity. Slope of small escarpment south of camp: ca. 10 km north of Coronation Gulf coast, 13 km north of point.	68.694	-112.633	55	552[0n]	777[0n]	KC483257	KC475088
Fabaceae	Oxytropis maydelliana Trautv.	Gillespie_8980	FCA827-10	CAN595388	Gillespie, L.J.; Saarela, J.M.; Consaul, L.L.; Bull, R.D.; Boxwell, J.; Hunter, C.	13-Jul-2009	Canada	Northwest Territories	Mainland Northwest Territories	Tuktut Nogait National Park	Near Red Rocks Rising hiking area, west side of Hornaday River.	68.678	-122.417	400	552[0n]	732[0n]	KC483258	KC475089
Fabaceae	Oxytropis maydelliana Trautv.	Harris_3696_CAN	FCA1458-11	CAN587096	Harris, J.G.; Taylor, D.L.	23-Jul-2004	Canada	Northwest Territories	Northwest Territories Mainland	Cape Bathurst Peninsula	ca 10 km SSW of Cape Bathurst.	70.494	-128.083	5	552[0n]	777[0n]	KC483259	KC475090
Fabaceae	Oxytropis varians (Rydb.) K. Schum.	Sims_6281B_CAN	FCA1520-11	CAN463702	Sims, R.	19-Jul-1981	Canada	Northwest Territories	Northwest Territories Mainland	Tuktoyaktuk	McKinley Bay	69.38	-131.08		552[0n]	733[0n]	KC483260	KC475091
Fabaceae	Oxytropis varians (Rydb.) K. Schum.	Gillespie_7280_CAN	FCA1460-11	CAN586078	Gillespie, L.J.; Bickerton, H.; Consaul, L.L.	30-Jul-2003	Canada	Northwest Territories	Banks Island (Northwest Territories)	Sachs Harbour	25 km ESE of Sachs Harbour, sand hills along tributary of Sachs River.	71.879	-124.593	6	552[0n]	733[0n]	KC483261	KC475092
Fabaceae	Oxytropis varians (Rydb.) K. Schum.	Salokangas_28_CAN	FCA1459-11	CAN585845	Salokangas, Raila	23-Jul-2003	Canada	Northwest Territories	Victoria Island (Northwest Territories)	Uluhaktok	5 km West of Holman, along the coast, just East of third river`.`	70.7646	-117.889		552[0n]	733[0n]	KC483262	KC475093
Fabaceae	Oxytropis varians (Rydb.) K. Schum.	Gillespie_9028	FCA833-10	CAN595503	Gillespie, L.J.; Saarela, J.M.; Consaul, L.L.; Bull, R.D.; Boxwell, J.; Hunter, C.	15-Jul-2009	Canada	Northwest Territories	Mainland Northwest Territories	Tuktut Nogait National Park	Small tributary running into Hornaday River.	68.719	-122.386	450	552[0n]	725[0n]	KC483263	KC475094
Fabaceae	Oxytropis varians (Rydb.) K. Schum.	Gillespie_8836	FCA768-10	CAN595279	Gillespie, L.J.; Saarela, J.M.; Consaul, L.L.; Bull, R.D.; Boxwell, J.; Hunter, C.	06-Jul-2009	Canada	Northwest Territories	Mainland Northwest Territories	Tuktut Nogait National Park	Inuvik, at edge of town, along Davy Road.	68.236	-121.781	440	552[0n]	743[0n]	KC483264	KC475095
Gentianaceae	Gentianella propinqua (Richardson) J.M. Gillett subsp. arctophila (Griseb.) Tzvelev	Gillespie_9907_CAN	FCA2825-11	CAN599257	Gillespie, L.J.; Saarela, J.M.; Doubt, J.; Bull, R.D.; Sokoloff, P.C.	16-Jul-2010	Canada	Northwest Territories	Victoria Island	Minto Inlet	Base of cliffs on S shore of Fish lake on lower Kuujjua River, 17 km SE of Minto Inlet	71.27	-116.439	55	552[0n]	786[0n]	KC482926	KC474860
Gentianaceae	Gentianella propinqua (Richardson) J.M. Gillett subsp. propinqua	Larsson_2397-99_CAN	FCA1698-11	CAN583832	Larsson, Eva-Lena	08-Jul-1999	Canada	Northwest Territories	Anderson River		Cape Bathurst E side, brook system N of river from Lake Mc kinlay, 0.7 - 1.5 km from sea.	70.4833	-127.8		552[0n]	786[0n]	KC482927	KC474861
Gentianaceae	Gentianella propinqua (Richardson) J.M. Gillett subsp. propinqua	Gillespie_7246_CAN	FCA1697-11	CAN586247	Gillespie, L.J.; Bickerton, H.; Consaul, L.L.	26-Jul-2003	Canada	Northwest Territories	Banks Island	Big River	N side, ~20km from mouth of river.	72.4367	-124.739		552[0n]	720[0n]	KC482928	KC474862
Gentianaceae	Gentianella propinqua (Richardson) J.M. Gillett subsp. propinqua	Gillespie_7281_CAN	FCA1696-11	CAN586246	Gillespie, L.J.; Bickerton, H.; Consaul, L.L.	30-Jul-2003	Canada	Northwest Territories	Banks Island	Sachs Harbour	25 km ESE of Sachs Harbour, sand hills along tributary of Sachs River.	71.8794	-124.593	6	552[0n]	781[0n]	KC482929	KC474863
Gentianaceae	Gentianella propinqua (Richardson) J.M. Gillett subsp. propinqua	Brysting_01-114_CAN	FCA1699-11	CAN584004	Aiken, S.G.; Brysting, A.	08-Jul-2001	Canada	Northwest Territories	Tuktoyaktuk		Near Pingo Park Lodge.	69.5	-133		552[0n]		KC482930
Gentianaceae	Gentianopsis detonsa (Rottb.) Ma subsp. raupii (A.E. Porsild) Á. Löve & D. Löve	Aiken_88-395_CAN	FCA3053-11	CAN534274	Aiken, S.G.	17-Jul-1988	Canada	Northwest Territories		Mainland Northwest Territoires	Tuktoyaktuk	69.617	-132.117		552[0n]		KC482931
Gentianaceae	Lomatogonium rotatum (L.) Fr. ex Nyman subsp. tenuifolium (Griseb.) A.E. Porsild	Bennett_08-472_CAN	FCA2203-11	CAN590196	Bennett, B.A.; McLennan, D.; Reimer, E.	27-Jul-2008	Canada	Yukon	Ivvavik National Park		Aspen Creek	69.018	-140.661	415	552[0n]	786[0n]	KC483095	KC474959
Gentianaceae	Lomatogonium rotatum (L.) Fr. ex Nyman subsp. rotatum	Gillespie_9930_CAN	FCA2838-11	CAN599252	Gillespie, L.J.; Saarela, J.M.; Doubt, J.; Bull, R.D.; Sokoloff, P.C.	17-Jul-2010	Canada	Northwest Territories	Victoria Island	Minto Inlet	Shore of Kuujjua River Delta at Minto Inlet	71.313	-116.916	4	552[0n]	786[0n]	KC483096	KC474960
Gentianaceae	Lomatogonium rotatum (L.) Fr. ex Nyman subsp. rotatum	Gillespie_et_al_8000	FCA139-09	CAN592388	Gillespie, L.J.; Saarela, J.M.; Consaul, L.L.; Bull, R.D.	16-Jul-2008	Canada	Nunavut	Victoria Island	Johansen Bay	Flat to gently sloped ground southeast of large unnamed lake, 18 km ENE of Johansen Bay airstrip.	68.742	-110.7	25	552[0n]	786[0n]	KC483097	KC474961
Gentianaceae	Lomatogonium rotatum (L.) Fr. ex Nyman subsp. rotatum	Bennett_06-312_CAN	FCA2201-11	CAN589199	Bennett, B.A.; Oldham, S.J.; Kennedy, C.A.; Seccombe-Hett, P.; Gordon, D.C.	30-Jul-2006	Canada	Yukon	Blow River Delta east		Whitefish Station	68.893	-136.902	2	552[0n]	786[0n]	KC483098	KC474962
Gentianaceae	Lomatogonium rotatum (L.) Fr. ex Nyman subsp. rotatum	Edlund_516_CAN	FCA2202-11	CAN485105	Edlund, S.A.	23-Jul-1982	Canada	Northwest Territories	Victoria Island		Uluhaktok	70.717	-117.717	1	552[0n]	597[0n]	KC483099	KC474963
Haloragaceae	Myriophyllum sibiricum Kom.	Saarela_1512_CAN	FCA2572-11	CAN598297	Saarela, J.M.; Bull, R.D.; Sokoloff, P.C.	28-Jul-2010	Canada	Northwest Territories	Mainland Northwest Territories	Yellowknife	~4 km along dirt road to Vee Lake (turnoff to unnamed dirt road 45 km N of jct of Hwy #4 and #5 just past Giant Mine), N of Trapper Lake	62.533	-114.356	197	552[0n]		KC483205
Haloragaceae	Myriophyllum sibiricum Kom.	Consaul_3819_CAN	FCA2095-11	CAN599587	Consaul, L.L. et al.	29-Jun-2010	Canada	Nunavut	Hudsons Bay	Belcher Islands	Flaherty Island. East shore of Kihlbay, tundra west of cabins.	56.442	-78.956	6	552[0n]	709[0n]	KC483206	KC475039
Haloragaceae	Myriophyllum sibiricum Kom.	Gillespie_et_al_7912	FCA125-09	CAN592387	Gillespie, L.J.; Saarela, J.M.; Consaul, L.L.; Bull, R.D.	13-Jul-2008	Canada	Nunavut	Victoria Island	Johansen Bay	Johansen Bay, 18 km east-northeast of main coastal airstrip. Nakoyoktok River at outflow of large unnamed lake.	68.719	-110.783	25	552[0n]	738[0n]	KC483207	KC475040
Haloragaceae	Myriophyllum sibiricum Kom.	Gillespie_et_al_8442	FCA183-09	CAN592386	Gillespie, L.J.; Saarela, J.M.; Consaul, L.L.; Bull, R.D.	27-Jul-2008	Canada	Nunavut	Victoria Island	Cambridge Bay	1-2 km SW of Mt. Pelly, ~15 km northeast of Cambridge Bay, along road to Mt. Pelly.	69.286	-104.883	9	552[0n]		KC483208
Juncaceae	Juncus arcticus Willd.	Gillespie_et_al_7690	FCA083-09	CAN592329	Gillespie, L.J.; Saarela, J.M.; Consaul, L.L.; Bull, R.D.	07-Jul-2008	Canada	Nunavut	Victoria Island	Oterkvik Point	Oterkvik Point vicinity. Low rocky hills at coast.	68.606	-113.144	10	552[0n]		KC483009
Juncaceae	Juncus arcticus Willd.	Gillespie_8620	FCA652-10	CAN595044	Gillespie, L.J.; Saarela, J.M.; Consaul, L.L.; Bull, R.D.	29-Jun-2009	Canada	Northwest Territories	Mainland Northwest Territories	Paulatuk	Paulatuk.	69.4944	-124.117		552[0n]		KC483010
Juncaceae	Juncus arcticus Willd.	Consaul_4140_CAN	FCA1972-11	CAN599808	Consaul, L.L.; Charette, D.	13-Aug-2010	Canada	Nunavut	Hudson Bay	Belcher Islands	Flaherty Island. Between gas pumps and the ocean, in the vicinity of the Coop Store.	56.631	-79.228		552[0n]		KC483011
Juncaceae	Juncus arcticus Willd.	Gillespie_9068	FCA847-10	CAN595970	Gillespie, L.J.; Saarela, J.M.; Consaul, L.L.; Bull, R.D.; Boxwell, J.; Hunter, C.	17-Jul-2009	Canada	Northwest Territories	Mainland Northwest Territories	Tuktut Nogait National Park	Small tributary running into Hornaday River.	68.7167	-122.311	371	552[0n]		KC483012
Juncaceae	Juncus arcticus Willd.	Gillespie_8532	FCA585-10	CAN595989	Gillespie, L.J.; Saarela, J.M.; Consaul, L.L.; Bull, R.D.	25-Jun-2009	Canada	Northwest Territories	Mainland Northwest Territories	Inuvik	Inuvik, along roadside near centre of town.	68.4889	-133.811	45	552[0n]		KC483013
Juncaceae	Juncus arcticus Willd.	Gillespie_et_al_8502	FCA189-09	CAN592323	Gillespie, L.J.; Saarela, J.M.; Consaul, L.L.; Bull, R.D.	28-Jul-2008	Canada	Nunavut	Victoria Island	Cambridge Bay	Cambridge Bay, ~0.25 km SW of town, adjacent to the airport road, near where road enters town.	69.25	-105.203	10	552[0n]		KC483014
Juncaceae	Juncus arcticus Willd.	Aiken_04-109_CAN	FCA1492-11	CAN586585	Aiken, S.G.; LeBlanc, M.	21-Jul-2004	Canada	Nunavut	Baffin Island	Iqaluit	Eastern end fo runway	63.44	-68.29		552[0n]		KC483015
Juncaceae	Juncus arcticus Willd.	Brysting_01-071_CAN	FCA1493-11	CAN583970	Aiken, S.G.; Brysting, A.	29-Jul-2001	Canada	Nunavut	Southampton Island (Nunavut)	Coral Harbour	Coastline near the sea behind the Northern Store.	64.137	-83.165		552[0n]		KC483016
Juncaceae	Juncus arcticus Willd.	Brunton_10658_CAN	FCA1494-11	CAN565060	Brunton, D.F.; McIntosh, K.L.	28-Jul-1991	Canada	Nunavut	Nunavut Mainland	Rankin Inlet	1 km N of Rankin Inlet on S side Prairie Bay, Hudson Bay.	62.8	-92.083		552[0n]		KC483017
Juncaceae	Juncus arcticus Willd.	Burt_s.n._CAN593359	FCA281-09	CAN593359	Burt, P.	02-Jul-2008	Canada	Nunavut	Kitikmeot Region	Bathurst Inlet	Community of Bathurst Inlet	66.839	-108.035	1	552[0n]		KC483018
Juncaceae	Juncus biglumis L.	Gillespie_9501_CAN	FCA2670-11	CAN598472	Gillespie, L.J.; Saarela, J.M.; Doubt, J.; Bull, R.D.; Sokoloff, P.C.	08-Jul-2010	Canada	Northwest Territories	Victoria Island	Minto Inlet	8 km NE of Minto Inlet in valley at small river that feeds into head of Inlet (Minto GEM Camp - 2010)	71.644	-115.493	100	552[0n]		KC483019
Juncaceae	Juncus biglumis L.	Saarela_1484_CAN	FCA2544-11	CAN598473	Saarela, J.M.; Bull, R.D.	05-Jul-2010	Canada	Northwest Territories	Victoria Island	Ulakhaktok	Behind Helen Kalvak Elihakvik School and eastwards toward the fishing dock east of Uluhaktok	70.738	-117.762	15	551[1n]		KC483020
Juncaceae	Juncus biglumis L.	Gillespie_et_al_7787	FCA105-09	CAN592328	Gillespie, L.J.; Saarela, J.M.; Consaul, L.L.; Bull, R.D.	10-Jul-2008	Canada	Nunavut	Victoria Island	Oterkvik Point	Camp 13 km north of Oterkvik Point, 10 km north of coast at Coronation Gulf: upper camp area.	68.739	-112.625	60	552[0n]		KC483021
Juncaceae	Juncus biglumis L.	Gillespie_6903	FCA354-10	CAN586110	Gillespie, L.J.; Consaul, L.L.	26-Jul-2000	Canada	Northwest Territories	Melville Island, Sabine Peninsula		Nias Point, south shore of Sabine Bay	75.55	-110.41	8	552[0n]		KC483022
Juncaceae	Juncus biglumis L.	Saarela_1492_CAN	FCA2552-11	CAN598460	Saarela, J.M.; Bull, R.D.	06-Jul-2010	Canada	Northwest Territories	Victoria Island	Ulakhaktok	Vicinity of Holman Island Airport, Uluhaktok	70.758	-117.79	5	552[0n]		KC483023
Juncaceae	Juncus biglumis L.	Gillespie_6813	FCA327-10	CAN586111	Gillespie, L.J.; Consaul, L.L.	22-Jul-2000	Canada	Northwest Territories	Prince Patrick Island, Mould Bay		Mould Bay Peninsula, east side, ca 10 km E of Mould Bay	76.23	-118.95	6	552[0n]		KC483024
Juncaceae	Juncus biglumis L.	Gillespie_8693	FCA689-10	CAN595958	Gillespie, L.J.; Saarela, J.M.; Consaul, L.L.; Bull, R.D.	01-Jul-2009	Canada	Northwest Territories	Mainland Northwest Territories	Paulatuk	About 3 km S of Paulatuk, along Darnley Bay	69.3944	-124.117	2	552[0n]		KC483025
Juncaceae	Juncus biglumis L.	Gillespie_4311_CAN	FCA1495-11	CAN588972	Gillespie, L.J. J.	27-Jul-1991	Canada	Nunavut	Ellesmere Island	Alexandra Fiord	RCMP Post	78.53	-75.45		552[0n]		KC483026
Juncaceae	Juncus castaneus Sm. subsp. leucochlamys (N.W. Zinger ex V.I. Krecz.) Hultén	Gillespie_9860_CAN	FCA2802-11	CAN598383	Gillespie, L.J.; Saarela, J.M.; Doubt, J.; Bull, R.D.; Sokoloff, P.C.	15-Jul-2010	Canada	Northwest Territories	Victoria Island	Minto Inlet	Moist clay banks in river valley at base of large conical hill, E of Fish lake on lower Kuujjua River, 17 km SE of Minto Inlet	71.299	-116.419	97	545[0n]		KC483027
Juncaceae	Juncus castaneus Sm. subsp. leucochlamys (N.W. Zinger ex V.I. Krecz.) Hultén	Brunton_10577_CAN	FCA1500-11	CAN565062	Brunton, D.F.; McIntosh, K.L.	26-Jul-1991	Canada	Nunavut	Nunavut Mainland	Rankin Inlet	13 km NW of Rankin Inlet along Meliadine esker at 55 K/16 396758 at NE end Sik-sik` Lake, Meliadine River Park study area, Hudson Bay`	62.917	-92.225		552[0n]		KC483028
Juncaceae	Juncus castaneus Sm. subsp. leucochlamys (N.W. Zinger ex V.I. Krecz.) Hultén	Archambault_AA265_CAN	FCA1501-11	CAN586980	Archambault, A.	04-Aug-2005	Canada	Nunavut	Baffin Island	Kimmirut	Hameau.	62.85	-69.867		552[0n]		KC483029
Juncaceae	Juncus castaneus Sm. subsp. leucochlamys (N.W. Zinger ex V.I. Krecz.) Hultén	Ohenoja_108_CAN	FCA1502-11	CAN587965	Ohenoja, Esteri	19-Aug-1974	Canada	Nunavut				64.3	-96.133		552[0n]		KC483030
Juncaceae	Juncus castaneus Sm. subsp. leucochlamys (N.W. Zinger ex V.I. Krecz.) Hultén	Murray_10419_CAN	FCA1503-11	CAN582683	Murray, D.F.; Yurtsev, B.A.	09-Aug-1990	Canada	Nunavut	Ellesmere Island	Slidre Fiord Quad	Fosheim Penin, Hot Weather Cr., base camp and vicinity, `Picnic Lake`	79.95	-84.483	225	552[0n]		KC483031
Juncaceae	Juncus castaneus Sm. subsp. leucochlamys (N.W. Zinger ex V.I. Krecz.) Hultén	Elven_2061-9_CAN	FCA1504-11	CAN583345	Elven, R.	03-Aug-1999	Canada	Yukon	Yukon Mainland	Buckland Hills	Ivvavik National Park, Buckland Hills, NW part.	69.417	-139.633		552[0n]		KC483032
Juncaceae	Juncus castaneus Sm. subsp. leucochlamys (N.W. Zinger ex V.I. Krecz.) Hultén	Gillespie_9067	FCA846-10	CAN595960	Gillespie, L.J.; Saarela, J.M.; Consaul, L.L.; Bull, R.D.; Boxwell, J.; Hunter, C.	17-Jul-2009	Canada	Northwest Territories	Mainland Northwest Territories	Tuktut Nogait National Park	Small tributary running into Hornaday River.	68.7167	-122.311	371	552[0n]		KC483033
Juncaceae	Juncus castaneus Sm. subsp. leucochlamys (N.W. Zinger ex V.I. Krecz.) Hultén	Gillespie_et_al_8201	FCA169-09	CAN588211	Gillespie, L.J.; Saarela, J.M.; Consaul, L.L.; Bull, R.D.	21-Jul-2008	Canada	Nunavut	Victoria Island	Murray Point	Murray Point, W side of Wilbank Bay.	68.678	-110.367	35	552[0n]		KC483034
Juncaceae	Juncus dudleyi Wiegand	Gillespie_et_al_7446	FCA006-09	CAN592331	Gillespie, L.J.; Saarela, J.M.; Consaul, L.L.; Bull, R.D.	01-Jul-2008	Canada	Northwest Territories	Mainland N.W.T.	Yellowknife	Yellowknife, Frame Lake (near Legislative Assembly), just outside Prince of Wales Heritage Center (Museum).	62.517	-114.519	195	552[0n]		KC483035
Juncaceae	Juncus dudleyi Wiegand	Saarela_1538_CAN	FCA2598-11	CAN599138	Saarela, J.M.; Bull, R.D.; Sokoloff, P.C.	28-Jul-2010	Canada	Northwest Territories	Mainland Northwest Territories	Yellowknife	~4 km along dirt road to Vee Lake (turnoff to unnamed dirt road 45 km N of jct of Hwy #4 and #5 just past Giant Mine), N of Trapper Lake	62.533	-114.356	197	512[0n]		KC483036
Juncaceae	Juncus trifidus L.	Aiken_04-214_CAN	FCA1489-11	CAN586596	Aiken, S.G.; LeBlanc, M.	15-Jul-2004	Canada	Nunavut	Baffin Island	Ogac Lake	Ney Harbour.	62.853	-67.344		552[0n]		KC483037
Juncaceae	Juncus triglumis L. var. albescens (Lange) Hultén	Gillespie_et_al_8440	FCA182-09	CAN592324	Gillespie, L.J.; Saarela, J.M.; Consaul, L.L.; Bull, R.D.	27-Jul-2008	Canada	Nunavut	Victoria Island	Cambridge Bay	1-2 km SW of Mt. Pelly, ~15 km northeast of Cambridge Bay, along road to Mt. Pelly.	69.286	-104.883	9	552[0n]		KC483038
Juncaceae	Juncus triglumis L. var. albescens (Lange) Hultén	Aiken_02-046_CAN	FCA1496-11	CAN585982	Aiken, S.G.; Iles, R.	06-Jul-2002	Canada	Nunavut	Baffin Island	Soper Riv.	Soper River at Mt. Joy.	63.267	-69.633		552[0n]		KC483039
Juncaceae	Juncus triglumis L. var. albescens (Lange) Hultén	Gillett_16087_CAN	FCA1497-11	CAN394345	Gillett, J.M.	19-Jul-1973	Canada	Nunavut	Nunavut Mainland	Rankin Inlet		62.817	-92.083		552[0n]		KC483040
Juncaceae	Juncus triglumis L. var. albescens (Lange) Hultén	Brunton_9848B_CAN	FCA1498-11	CAN550045	Brunton, D.F.; McIntosh, K.L.	25-Jul-1990	Canada	Nunavut	Baffin Island	Iqaluit	0.5 km south of oil tanks south of airfield. Sylvia Grinnell Park Study Area.	63.729	-68.533		552[0n]		KC483041
Juncaceae	Juncus triglumis L. var. albescens (Lange) Hultén	Gillespie_et_al_7788	FCA106-09	CAN592327	Gillespie, L.J.; Saarela, J.M.; Consaul, L.L.; Bull, R.D.	10-Jul-2008	Canada	Nunavut	Victoria Island	Oterkvik Point	Camp 13 km north of Oterkvik Point, 10 km north of coast at Coronation Gulf: upper camp area.	68.739	-112.625	60	552[0n]		KC483042
Juncaceae	Juncus triglumis L. var. albescens (Lange) Hultén	Gillespie_8909	FCA793-10	CAN595967	Gillespie, L.J.; Saarela, J.M.; Consaul, L.L.; Bull, R.D.; Boxwell, J.; Hunter, C.	09-Jul-2009	Canada	Northwest Territories	Mainland Northwest Territories	Tuktut Nogait National Park	East side of Hornaday River.	68.3	-121.858	390	552[0n]		KC483043
Juncaceae	Juncus triglumis L. var. albescens (Lange) Hultén	Gillespie_8694	FCA690-10	CAN595968	Gillespie, L.J.; Saarela, J.M.; Consaul, L.L.; Bull, R.D.	01-Jul-2009	Canada	Northwest Territories	Mainland Northwest Territories	Paulatuk	About 3 km S of Paulatuk, along Darnley Bay	69.3944	-124.117	2	552[0n]		KC483044
Juncaceae	Juncus triglumis L. var. albescens (Lange) Hultén	Gillespie_9859_CAN	FCA2801-11	CAN598387	Gillespie, L.J.; Saarela, J.M.; Doubt, J.; Bull, R.D.; Sokoloff, P.C.	15-Jul-2010	Canada	Northwest Territories	Victoria Island	Minto Inlet	Moist clay banks in river valley at base of large conical hill, E of Fish lake on lower Kuujjua River, 17 km SE of Minto Inlet	71.299	-116.419	97	518[0n]		KC483045
Juncaceae	Luzula arcuata (Wahlenb.) Sw. subsp. unalachkensis (Buchenau) Hultén	Gillespie_7291b	FCA414-10	CAN586231	Gillespie, L. J. & H. Bickerton	02-Aug-2003	Canada	Northwest Territories	Inuvialuit Region		Richardson Mountains, along Dempster Highway	67.18	-135.83		552[0n]		KC483104
Juncaceae	Luzula arcuata (Wahlenb.) Sw. subsp. unalachkensis (Buchenau) Hultén	Bennett_06-400_CAN	FCA1421-11	CAN589202	Bennett, B.A.; Oldham, M.J.	03-Aug-2006	Canada	Yukon	Arctic Mainland	Richardson Mountains	Tributary of Fish Creek, south of Vunta Creek	67.88	-136.52	907	552[0n]		KC483105
Juncaceae	Luzula arcuata (Wahlenb.) Sw. subsp. unalachkensis (Buchenau) Hultén	Bennett_06-478_CAN	FCA1419-11	CAN589203	Bennett, B.A.; Oldham, M.J.	04-Aug-2006	Canada	Yukon	Arctic Mainland	Richardson Mountains	Tributary of Fish Creek, south of Vunta Creek	67.884	-136.544	707	552[0n]		KC483106
Juncaceae	Luzula confusa Lindeb.	Boles_RB00-31	FCA296-10	CAN592215	Boles, R.; Didiuk, A.; Benjamin, L.	09-Jul-2000	Canada	Nunavut	West Hudson Bay		Western Hudson Bay coast, ca. 7 km SW along the Hudson Bay coast from Dawson Inlet, Sandy Ridge Fuel Cache.	61.73	-93.3		552[0n]		KC483107
Juncaceae	Luzula confusa Lindeb.	Gillespie_et_al_7680	FCA079-09	CAN592330	Gillespie, L.J.; Saarela, J.M.; Consaul, L.L.; Bull, R.D.	07-Jul-2008	Canada	Nunavut	Victoria Island	Oterkvik Point	Oterkvik Point vicinity. Low rocky hills at coast.	68.606	-113.144	10	552[0n]		KC483108
Juncaceae	Luzula confusa Lindeb.	Consaul_3818_CAN	FCA2094-11	CAN599633	L.C. Consaul et al.	29-Jun-2010	Canada	Nunavut	Hudsons Bay	Belcher Islands	Flaherty Island. East shore of Kihlbay, tundra west of cabins.	56.461	-79.008	6	552[0n]		KC483109
Juncaceae	Luzula confusa Lindeb.	Ovenden_2234B_CAN	FCA1511-11	CAN527820	Ovenden, L.	09-Aug-1985	Canada	Northwest Territories	Northwest Territories Mainland	Tuktoyaktuk	Illisarvik: 60 km west of Tuktoyaktuk. Near stake 50W-300N.	69.483	-134.583		552[0n]		KC483110
Juncaceae	Luzula confusa Lindeb.	Bosquet_40	FCA246-09	CAN593634	Bosquet, L.	31-Jul-2009	Canada	Nunavut	Melville Island		Melville Island, approximately 5 km from the south-central coastline.	74.906	-109.597		552[0n]		KC483111
Juncaceae	Luzula confusa Lindeb.	Aiken_04-047_CAN	FCA1508-11	CAN586516	Aiken, S.G.; LeBlanc, M.	10-Jul-2004	Canada	Nunavut	Baffin Island	Ogac Lake	Ney Harbour. North side of inner basin, crumbling face.	62.842	-67.333		552[0n]		KC483112
Juncaceae	Luzula confusa Lindeb.	Aiken_05-080_CAN	FCA1512-11	CAN586951	Aiken, S.G.	03-Aug-2005	Canada	Nunavut	Baffin Island	Cape Dorset	Aupaluktuk (The place where people camp).	64.233	-76.542		552[0n]		KC483113
Juncaceae	Luzula confusa Lindeb.	Consaul_3695_CAN	FCA2062-11	CAN599602	Consaul, L.L. et al.	26-Jun-2010	Canada	Nunavut				56.428	-79.164	10	552[0n]		KC483114
Juncaceae	Luzula confusa Lindeb.	Consaul_4179_CAN	FCA1941-11	CAN599765	Consaul, L.L.; Charette, D., A. Tookalook, A. Amitook, L. Arragutainaq, L. (Apa) Arragutainaq, E. Kattuk, E. Kattuk	17-Aug-2010	Canada	Nunavut	Hudson Bay	Belcher Islands	Unnamed island between Kugong Island and Howard Peninusula.	56.603	-79.611	2	523[0n]		KC483115
Juncaceae	Luzula confusa Lindeb.	Hurst_10_CAN	FCA1507-11	CAN584762	Hurst, Paul A.	20-Aug-2001	Canada	Nunavut	Brevoort Island		Brevoort Island, east of Baffin Island. BAF 3. A tundra rock-scape.	63.34	-64.146	35	552[0n]		KC483116
Juncaceae	Luzula kjellmaniana Miyabe & Kudô	Bennett_08-502_CAN	FCA1416-11	CAN590199	Bennett, B.A.; Wolfe, S.	26-Jul-2008	Canada	Yukon	Arctic Mainland	Ivvavik National Park	Mount Conybeare	69.48	-140.038	579	552[0n]		KC483117
Juncaceae	Luzula kjellmaniana Miyabe & Kudô	Bennett_05-0951_CAN	FCA1417-11	CAN589204	Bennett, B.A.; McIntosh, T.; Line, J.; Staniforth, J.; Gordon, D.C.	25-Jul-2005	Canada	Yukon	Arctic Mainland	Shingle Point	Shoreline of mainland	68.984	-137.42	25	552[0n]		KC483118
Juncaceae	Luzula multiflora (Ehrh.) Lej. subsp. frigida (Buchenau) V.I. Krecz.	Bennett_06-308_CAN	FCA1418-11	CAN589298	Bennett, B.A.; Oldham, S.J.; Kennedy, C.A.; Seccombe-Hett, P.; Gordon, D.C.	30-Jul-2006	Canada	Yukon	Arctic Mainland	Blow River Delta east	Outer delta, west of Whitefish Station	68.886	-136.9		552[0n]		KC483119
Juncaceae	Luzula multiflora (Ehrh.) Lej. subsp. frigida (Buchenau) V.I. Krecz.	Consaul_3859_CAN	FCA1923-11	CAN599601	Consaul, L.L.; Ip, M.; Charette, D.; Kattuck, E.	30-Jun-2010	Canada	Nunavut	Hudson Bay	Belcher Islands	Flaherty Island. The Hill 2 km southwest of Sanikiluaq airport.	56.558	-79.325	60	552[0n]		KC483120
Juncaceae	Luzula nivalis (Laest.) Spreng.	Gillespie_6846	FCA337-10	CAN585162	Gillespie, L.J.; Consaul, L.L.	22-Jul-2000	Canada	Northwest Territories	Prince Patrick Island		Central Plateau	76.75	-119.5	50	552[0n]		KC483121
Juncaceae	Luzula nivalis (Laest.) Spreng.	Gillespie_10013_CAN	FCA2865-11	CAN598944	Gillespie, L.J.; Saarela, J.M.; Doubt, J.; Bull, R.D.; Sokoloff, P.C.	19-Jul-2010	Canada	Northwest Territories	Victoria Island	Minto Inlet	8 km NE of Minto Inlet in valley at small river that feeds into head of Inlet (Minto GEM Camp - 2010)	71.663	-115.58	164	516[0n]		KC483122
Juncaceae	Luzula nivalis (Laest.) Spreng.	Gillespie_9979_CAN	FCA2856-11	CAN598940	Gillespie, L.J.; Saarela, J.M.; Doubt, J.; Bull, R.D.; Sokoloff, P.C.	17-Jul-2010	Canada	Northwest Territories	Victoria Island	Minto Inlet	Sandy bank of Kuujjua River south Fish lake, 17 km SE of Minto Inlet	71.294	-116.421	91	524[0n]		KC483123
Juncaceae	Luzula nivalis (Laest.) Spreng.	Gillespie_6834	FCA333-10	CAN586113	Gillespie, L.J.; Consaul, L.L.	23-Jul-2000	Canada	Northwest Territories	Prince Patrick Island		west coast	76.76	-120.46	6	552[0n]		KC483124
Juncaceae	Luzula nivalis (Laest.) Spreng.	Gillespie_9779_CAN	FCA2753-11	CAN598939	Gillespie, L.J.; Saarela, J.M.; Doubt, J.; Bull, R.D.; Sokoloff, P.C.	14-Jul-2010	Canada	Northwest Territories	Victoria Island	Minto Inlet	Small unnamed lake in lee of plateau E of Fish lake on lower Kuujjua River, 17 km SE of Minto Inlet, Approx. 4 km E of Uluhaktok Fishing Camp	71.294	-116.421	91	508[0n]		KC483125
Juncaceae	Luzula nivalis (Laest.) Spreng.	Gillespie_6902	FCA353-10	CAN585183	Gillespie, L.J.; Consaul, L.L.	26-Jul-2000	Canada	Nunavut	Melville Island		Nias Point, south shore of Sabine Bay	75.55	-110.41	8	552[0n]		KC483126
Juncaceae	Luzula nivalis (Laest.) Spreng.	Gillespie_et_al_8172	FCA162-09	CAN592325	Gillespie, L.J.; Saarela, J.M.; Consaul, L.L.; Bull, R.D.	20-Jul-2008	Canada	Nunavut	Victoria Island	Johansen Bay	Flat topped steep sided hill, 11 km northeast of Johansen Bay airstrip.	68.683	-111.031	120	552[0n]		KC483127
Juncaceae	Luzula nivalis (Laest.) Spreng.	Gillespie_6835_CAN	FCA1509-11	CAN585207	Gillespie, L.J.; Consaul, L.L.	23-Jul-2000	Canada	Northwest Territories	Prince Patrick Island		West coast	76.46	-119.58		552[0n]		KC483128
Juncaceae	Luzula nivalis (Laest.) Spreng.	Gillespie_8619	FCA651-10	CAN595036	Gillespie, L.J.; Saarela, J.M.; Consaul, L.L.; Bull, R.D.	29-Jun-2009	Canada	Northwest Territories	Mainland Northwest Territories	Paulatuk	Paulatuk.	69.4944	-124.117		552[0n]		KC483129
Juncaceae	Luzula nivalis (Laest.) Spreng.	Gillespie_6901	FCA352-10	CAN586112	Gillespie, L.J.; Consaul, L.L.	26-Jul-2000	Canada	Northwest Territories	Melville Island, Sabine Peninsula		Nias Point, south shore of Sabine Bay	75.55	-110.41	8	552[0n]		KC483130
Juncaceae	Luzula nivalis (Laest.) Spreng.	Saarela_1478_CAN	FCA2538-11	CAN598938	Saarela, J.M.; Bull, R.D.	05-Jul-2010	Canada	Northwest Territories	Victoria Island	Ulakhaktok	Behind Helen Kalvak Elihakvik School and eastwards toward the fishing dock east of Uluhaktok	70.738	-117.762	15	552[0n]		KC483131
Juncaceae	Luzula nivalis (Laest.) Spreng.	Gillespie_6833_CAN	FCA1510-11	CAN585248	Gillespie, L.J.; Consaul, L.L.	23-Jul-2000	Canada	Northwest Territories	Prince Patrick Island		West coast	76.764	-120.459	6	552[0n]		KC483132
Juncaceae	Luzula rufescens Fisch. ex E. Mey.	Bennett_06-449_CAN	FCA1420-11	CAN589299	Bennett, B.A.; Oldham, M.J.	02-Aug-2006	Canada	Yukon	Arctic Mainland	Richardson Mountains	Tributary of Fish Creek, south of Vunta Creek	67.891	-136.55	841	552[0n]		KC483133
Juncaceae	Luzula spicata (L.) DC.	McLaren_49_CAN	FCA1513-11	CAN302052	McLaren, I.A.	01-Aug-1965	Canada	Nunavut	Baffin Island	Iqaluit	Newell Sd. on the south coast.	63.1	-67.883		552[0n]		KC483134
Juncaceae	Luzula spicata (L.) DC.	Aiken_04-099_CAN	FCA1514-11	CAN586571	Aiken, S.G.; LeBlanc, M.	15-Jul-2004	Canada	Nunavut	Baffin Island	Ogac Lake	Ney Harbour.	62.852	-67.341		552[0n]		KC483135
Juncaceae	Luzula spicata (L.) DC.	Archambault_AA264_CAN	FCA1515-11	CAN586979	Archambault, A.	04-Aug-2005	Canada	Nunavut	Baffin Island	Kimmirut	Hameau.	62.85	-69.867		552[0n]		KC483136
Juncaceae	Luzula wahlenbergii Rupr.	Gillespie_et_al_8170	FCA161-09	CAN592326	Gillespie, L.J.; Saarela, J.M.; Consaul, L.L.; Bull, R.D.	20-Jul-2008	Canada	Nunavut	Victoria Island	Johansen Bay	Flat topped steep sided hill, 11 km northeast of Johansen Bay airstrip.	68.683	-111.031	120	0[0n]		KC483137
Juncaceae	Luzula wahlenbergii Rupr.	Bennett_06-390_CAN	FCA1422-11	CAN589300	Bennett, B.A.; Oldham, S.J.; Kennedy, C.A.; Seccombe-Hett, P.; Gordon, D.C.	31-Jul-2006	Canada	Yukon	Arctic Mainland	Blow River Delta, Moose Channel	YT/NT Border	68.788	-136.529	8	552[0n]		KC483138
Juncaceae	Luzula wahlenbergii Rupr.	Ovenden_2229D_CAN	FCA1518-11	CAN527810	Ovenden, L.	06-Aug-1985	Canada	Northwest Territories	Northwest Territories Mainland	Tuktoyaktuk	Illisarvik: 60 km west of Tuktoyaktuk.	69.483	-134.583		552[0n]		KC483139
Juncaceae	Luzula wahlenbergii Rupr.	Aiken_05-066_CAN	FCA1517-11	CAN586938	Aiken, S.G.; Archambault, A.	30-Jul-2005	Canada	Nunavut	Baffin Island	Iqaluit	Growing in a zone in Sylvia Grinnell Park between the main entrance and the entrance from Crystal II Road.	63.742	-68.562		552[0n]		KC483140
Juncaceae	Luzula wahlenbergii Rupr.	Gillett_16312_CAN	FCA1516-11	CAN394357	Gillett, J.M.	25-Jul-1973	Canada	Nunavut	Nunavut Mainland	Rankin Inlet	Esker between the Char and Meliadine Rivers, 8 mi west of Rankin.	62.817	-92.083		552[0n]
Juncaginaceae	Triglochin maritima L.	Bennett_08-176_CAN	FCA1412-11	CAN590200	Bennett, B.A.; Wolfe, S., Demers, A.-M.,Reimer, E. McLennan, D.; Mcleod, S.	15-Jul-2008	Canada	Yukon	Arctic Mainland	Ivvavik National Park	Sheep Crrek	69.154	-140.161	242	551[1n]	732[0n]	KC484277	KC476059
Juncaginaceae	Triglochin maritima L.	Gillespie_8700	FCA693-10	CAN595181	Gillespie, L.J.; Saarela, J.M.; Consaul, L.L.; Bull, R.D.	01-Jul-2009	Canada	Northwest Territories	Mainland Northwest Territories	Paulatuk	About 3 km S of Paulatuk, along Darnley Bay	69.3944	-124.117	2	552[0n]	766[0n]	KC484278	KC476060
Juncaginaceae	Triglochin maritima L.	Gillespie_8828	FCA762-10	CAN595277	Gillespie, L.J.; Saarela, J.M.; Consaul, L.L.; Bull, R.D.; Boxwell, J.; Hunter, C.	06-Jul-2009	Canada	Northwest Territories	Mainland Northwest Territories	Tuktut Nogait National Park	West side of Hornaday River, east of Castle Butte.	68.2528	-121.811	410	552[0n]	690[0n]	KC484279	KC476061
Juncaginaceae	Triglochin maritima L.	Bennett_06-360_CAN	FCA1413-11	CAN589411	Bennett, B.A.; Oldham, S.J.; Kennedy, C.A.; Seccombe-Hett, P.; Gordon, D.C.	31-Jul-2006	Canada	Yukon	Arctic Mainland	Blow River Delta east	Bill Storr Channel	68.86	-136.813	1	502[0n]	727[0n]	KC484280	KC476062
Juncaginaceae	Triglochin palustris L.	Bennett_06-377_CAN	FCA1414-11	CAN589413	Bennett, B.A.; Oldham, S.J.; Kennedy, C.A.; Seccombe-Hett, P.; Gordon, D.C.	01-Aug-2006	Canada	Yukon	Arctic Mainland	Blow River Delta, Moose Channel	YT/NT Border	68.787	-136.526	2	552[0n]	772[0n]	KC484281	KC476063
Juncaginaceae	Triglochin palustris L.	Saarela_1539_CAN	FCA2599-11	CAN599143	Saarela, J.M.; Bull, R.D.; Sokoloff, P.C.	28-Jul-2010	Canada	Northwest Territories	Mainland Northwest Territories	Yellowknife	~4 km along dirt road to Vee Lake (turnoff to unnamed dirt road 45 km N of jct of Hwy #4 and #5 just past Giant Mine), N of Trapper Lake	62.533	-114.356	197	552[0n]	611[0n]	KC484282	KC476064
Juncaginaceae	Triglochin palustris L.	Saarela_1552_CAN	FCA2612-11	CAN599144	Saarela, J.M.; Bull, R.D.; Sokoloff, P.C.	28-Jul-2010	Canada	Northwest Territories	Mainland Northwest Territories	Yellowknife	~4 km along dirt road to Vee Lake (turnoff to unnamed dirt road 45 km N of jct of Hwy #4 and #5 just past Giant Mine), N of Trapper Lake	62.533	-114.356	197	552[0n]	688[0n]	KC484283	KC476065
Lentibulariaceae	Pinguicula villosa L.	Bennett_06-367_CAN	FCA2242-11	CAN589304	Bennett, B.A.; Oldham, S.J.; Kennedy, C.A.; Seccombe-Hett, P.; Gordon, D.C.	31-Jul-2006	Canada	Northwest Territories		Peel River	Blueberry Hill	68.478	-135.625	6		674[0n]		KC475282
Lentibulariaceae	Pinguicula villosa L.	Brunton_10495_CAN	FCA2241-11	CAN565030	Brunton, D.F.; McIntosh, K.L.	26-Jul-1991	Canada	Nunavut		Hudson Bay West	Rankin Inlet	62.883	-92.2		552[0n]	746[0n]	KC483442	KC475283
Lentibulariaceae	Pinguicula vulgaris L.	Gillespie_9878_CAN	FCA2811-11	CAN599229	Gillespie, L.J.; Saarela, J.M.; Doubt, J.; Bull, R.D.; Sokoloff, P.C.	16-Jul-2010	Canada	Northwest Territories	Victoria Island	Minto Inlet	Plateau above head of enclosed valley S of Fish lake on lower Kuujjua River, 17 km SE of Minto Inlet	71.29	-116.483	120	552[0n]		KC483443
Lentibulariaceae	Pinguicula vulgaris L.	Consaul_3988_CAN	FCA1939-11	CAN599653	Consaul, L.L.; Kattuck, E., M. Inuktaluk, C. Ekidlak	06-Jul-2010	Canada	Nunavut	Hudson Bay	Belcher Islands	Flaherty Island. Sanikiluaq, in town, gravelly soil.	56.65	-79.256	12	552[0n]	710[0n]	KC483444	KC475284
Lentibulariaceae	Pinguicula vulgaris L.	Gillespie_8650	FCA670-10	CAN595135	Gillespie, L.J.; Saarela, J.M.; Consaul, L.L.; Bull, R.D.	30-Jun-2009	Canada	Northwest Territories	Mainland Northwest Territories	Paulatuk	Vicinity of large unnamed lake just N of Canoe Lake. In proposed extension area of Tuktut Nogait Park, 1-2 km S of current border.	69.406	-124.081	10	552[0n]		KC483445
Lentibulariaceae	Pinguicula vulgaris L.	Gillespie_et_al_7718	FCA093-09	CAN592385	Gillespie, L.J.; Saarela, J.M.; Consaul, L.L.; Bull, R.D.	08-Jul-2008	Canada	Nunavut	Victoria Island	Oterkvik Point	Vicinity of river flowing into Clauston Bay, 3-4 km from river mouth.	69.142	-113.458	15	552[0n]	672[0n]	KC483446	KC475285
Lentibulariaceae	Pinguicula vulgaris L.	Gillespie_et_al_8132	FCA159-09	CAN592384	Gillespie, L.J.; Saarela, J.M.; Consaul, L.L.; Bull, R.D.	20-Jul-2008	Canada	Nunavut	Victoria Island	Johansen Bay	West end of Johansen Bay at mouth of Mackenzie Creek.	68.611	-111.369	10	552[0n]	810[0n]	KC483447	KC475286
Lentibulariaceae	Pinguicula vulgaris L.	Iles_02-053_CAN	FCA1705-11	CAN585807	Aiken, S.G.; Iles, R.	07-Oct-2002	Canada	Nunavut	Baffin Island	Soper River	Lapis site.	62.95	-69.7969		552[0n]	752[0n]	KC483448	KC475287
Lentibulariaceae	Pinguicula vulgaris L.	Gillespie_8953	FCA816-10	CAN595365	Gillespie, L.J.; Saarela, J.M.; Consaul, L.L.; Bull, R.D.; Boxwell, J.; Hunter, C.	11-Jul-2009	Canada	Northwest Territories	Mainland Northwest Territories	Tuktut Nogait National Park	Brock lagoon, N of Brock River Delta.	68.433	-121.964	370	552[0n]	672[0n]	KC483449	KC475288
Lentibulariaceae	Utricularia minor L.	Bennett_08-106_CAN	FCA2243-11	CAN590220	Bennett, B.A.; Reimer, E.	16-Jul-2008	Canada	Yukon		Ivvavik National Park	Sheep Creek	69.165	-140.147	245	552[0n]		KC484305
Linaceae	Linum lewisii Pursh	Gillespie_9730_CAN	FCA2728-11	CAN599296	Gillespie, L.J.; Saarela, J.M.; Doubt, J.; Bull, R.D.; Sokoloff, P.C.	13-Jul-2010	Canada	Northwest Territories	Victoria Island	Minto Inlet	Plateau E of Fish lake on lower Kuujjua River, 17 km SE of Minto Inlet, Approx. 4 km E of Uluhaktok Fishing Camp	71.277	-116.516	113	552[0n]		KC483092
Linaceae	Linum lewisii Pursh	Gillespie_8800	FCA750-10	CAN595255	Gillespie, L.J.; Saarela, J.M.; Consaul, L.L.; Bull, R.D.; Boxwell, J.; Hunter, C.	05-Jul-2009	Canada	Northwest Territories	Mainland Northwest Territories	Tuktut Nogait National Park	Adjacent to Hornaday River, approximately 5 km S of Castle Butte.	68.1333	-121.7	424	552[0n]	733[0n]	KC483093	KC474957
Linaceae	Linum lewisii Pursh	Gillespie_8944	FCA811-10	CAN595417	Gillespie, L.J.; Saarela, J.M.; Consaul, L.L.; Bull, R.D.; Boxwell, J.; Hunter, C.	10-Jul-2009	Canada	Northwest Territories	Mainland Northwest Territories	Tuktut Nogait National Park	Hornaday River, ~1 km downstream of valley leading to Castle Butte.	68.431	-122.075	375	552[0n]	781[0n]	KC483094	KC474958
Lycopodiaceae	Diphasiastrum alpinum (L.) Holub	McLaren_10_CAN	FCA1774-11	CAN283947	McLaren, I.A.	08-Feb-1964	Canada	Nunavut	Baffin Island		Beekman Peninsula	63.5	-64.6667		508[0n]		KC482537
Lycopodiaceae	Huperzia selago (L.) Bernh. ex Schrank & Mart.	Consaul_3626_CAN	FCA2043-11	CAN599926	Consaul, L.L. et al.	24-Jun-2010	Canada	Nunavut	Hudsons Bay	Belcher Islands	Flaherty Island, Itiliapik, ~35 km SE of Sanikiluaq: 1.5 km S of camp, near coast.	56.406	-78.989	4	552[0n]		KC483000
Lycopodiaceae	Huperzia selago (L.) Bernh. ex Schrank & Mart.	Gillespie_et_al_7958	FCA130-09	CAN592257	Gillespie, L.J.; Saarela, J.M.; Consaul, L.L.; Bull, R.D.	14-Jul-2008	Canada	Nunavut	Victoria Island	Johansen Bay	Rocky hills south of large unnamed lake ca. 18 km ENE of Johansen Bay airstrip.	68.753	-110.692	65	552[0n]		KC483001
Lycopodiaceae	Huperzia selago (L.) Bernh. ex Schrank & Mart.	Gaston_35_CAN	FCA1778-11	CAN468969	Gaston, A.J.	08-Oct-1981	Canada	Nunavut	Kivalliq Region		Northern Hudson Bay: Coats Island.	62.5	-83		552[0n]		KC483002
Lycopodiaceae	Huperzia selago (L.) Bernh. ex Schrank & Mart.	Jacobs_sn_CAN517678	FCA1779-11	CAN517678	Jacobs, J.D.; Maus, L.	15-Jul-1986	Canada	Nunavut	Baffin Island		Burwash Bay South coast Nettilling Lake.	65.95	-71.3		552[0n]		KC483003
Lycopodiaceae	Huperzia selago (L.) Bernh. ex Schrank & Mart.	Edlund_745_CAN	FCA1780-11	CAN485164	Edlund, S.A.	08-Apr-1982	Canada	Northwest Territories	Victoria Island		Gabbro outcrop on S. side of water supply lake	70.7167	-117.717		552[0n]		KC483004
Lycopodiaceae	Huperzia selago (L.) Bernh. ex Schrank & Mart.	Brunton_10761_CAN	FCA1781-11	CAN565129	Brunton, D.F.; McIntosh, K.L.	30-Jul-1991	Canada	Nunavut	Rankin Inlet		Between Sandy and Calf Lakes, west of Meliadine esker, 10 km N of Rankin Inlet, Meliadine River Park study area.	62.8833	-92.1833		552[0n]		KC483005
Lycopodiaceae	Huperzia selago (L.) Bernh. ex Schrank & Mart.	Aiken_04-060_CAN	FCA1248-11	CAN586530	Aiken, S.G.; LeBlanc, M.	11-Jul-2004	Canada	Nunavut	Baffin Island	Ogac Lake	Ney Harbour. Inner basin, small stream entering Stickleback Lake.	62.857	-67.354		552[0n]		KC483006
Lycopodiaceae	Huperzia selago (L.) Bernh. ex Schrank & Mart.	Gillespie_8892	FCA789-10	CAN595548	Gillespie, L.J.; Saarela, J.M.; Consaul, L.L.; Bull, R.D.; Boxwell, J.; Hunter, C.	08-Jul-2009	Canada	Northwest Territories	Mainland Northwest Territories	Tuktut Nogait National Park	West side of Hornaday River.	68.2833	-121.928	390	552[0n]		KC483007
Lycopodiaceae	Huperzia selago (L.) Bernh. ex Schrank & Mart.	Aiken_89-070_CAN	FCA1642-11	CAN541749	Aiken, S.G.	20-Aug-1989	Canada	Nunavut	Baffin Island	Cormack Bay	Frobisher Bay.	63.45	-67.25		552[0n]		KC483008
Lycopodiaceae	Lycopodium annotinum L.	Boles_RB00-22	FCA291-10	CAN592207	Boles, R.; Didiuk, A.; Benjamin, L.	08-Jul-2000	Canada	Nunavut	West Hudson Bay		McConnell River System, ca. 32.5 km from Hudson Bay Coast	61.03	-94.79		552[0n]		KC483141
Lycopodiaceae	Lycopodium annotinum L.	Aiken_89-059_CAN	FCA1783-11	CAN541738	Aiken, S.G.	20-Aug-1989	Canada	Nunavut	Baffin Island		Cormack Bay Frobisher Bay.	63.45	-67.25		552[0n]		KC483142
Lycopodiaceae	Lycopodium annotinum L.	Aiken_04-027_CAN	FCA1782-11	CAN586500	Aiken, S.G.; LeBlanc, M.	07-Sep-2004	Canada	Nunavut	Baffin Island	Ogac Lake	Ney Harbour. Inner basin.	62.8367	-67.3578		552[0n]		KC483143
Lycopodiaceae	Lycopodium annotinum L.	Consaul_3718_CAN	FCA2071-11	CAN599927	Consaul, L.L. et al.	27-Jun-2010	Canada	Nunavut	Hudsons Bay	Belcher Islands	Tukarak Island, slightly east facing slope below large rock hills, 50 m from shore.	56.386	-78.872	4	552[0n]		KC483144
Melanthiaceae	Anticlea elegans (Pursh) Rydb.	Gillespie_8629	FCA657-10	CAN595160	Gillespie, L.J.; Saarela, J.M.; Consaul, L.L.; Bull, R.D.	29-Jun-2009	Canada	Northwest Territories	Mainland Northwest Territories	Paulatuk	Paulatuk. Approximately 6 km E of town, several km from coast.	69.4222	-123.956	50	552[0n]	782[0n]	KC481972	KC474043
Melanthiaceae	Anticlea elegans (Pursh) Rydb.	Aiken_87-199_CAN	FCA2955-11	CAN530986	Aiken, S.G.; McLachlan, K.I.	27-Aug-1987	Canada	Yukon		Canoe Lake	Canoe River	68.38	-138.43		553[0n]	783[0n]	KC481973	KC474044
Melanthiaceae	Anticlea elegans (Pursh) Rydb.	Gillespie_8938	FCA809-10	CAN595411	Gillespie, L.J.; Saarela, J.M.; Consaul, L.L.; Bull, R.D.; Boxwell, J.; Hunter, C.	10-Jul-2009	Canada	Northwest Territories	Mainland Northwest Territories	Tuktut Nogait National Park	3 km ESE of junction with Little Hornaday River, NE bank.	68.4056	-121.989	375	552[0n]	780[0n]	KC481974	KC474045
[truncated: 1,296 more rows]
